# Supplementary material for: Direct Isolation and Characterization of Human Nephron Progenitors
Source: Stem Cells Transl Med. 2016 Sep 9;6(2):419–33. doi: 10.5966/sctm.2015-0429 (PMC5442819; doi:10.5966/sctm.2015-0429)
Supplement: Supplementary file 3 — Supporting Information [file SCT3-6-419-s003.xlsx]

## Sheet: hFK DE over-expressed genes
EnsemblID	GeneName	logFC	logCPM	LR	PValue	FDR	Negative Fraction AVERAGE RPKM	Six2+Cited1+ AVERAGE RPKM
ENSG00000004776	HSPB6	3.07497	1.72102	29.3545	6.02774e-08	1.4143e-05	0.13472	1.89794
ENSG00000004777	ARHGAP33	2.2752	-0.580451	11.3725	0.000745383	0.0131038	0.00653588	0.0809526
ENSG00000004799	PDK4	1.79259	3.53289	12.0759	0.000510774	0.010101	0.612287	2.64398
ENSG00000004939	SLC4A1	5.14329	3.04177	27.9035	1.27517e-07	2.5052e-05	0.0212332	1.47087
ENSG00000005381	MPO	4.31351	-0.234167	16.6049	4.60311e-05	0.00198546	0.0249824	0.845866
ENSG00000005961	ITGA2B	1.7118	0.966419	8.98727	0.00271867	0.0310055	0.0549223	0.599926
ENSG00000006016	CRLF1	1.61103	4.45515	12.3094	0.000450681	0.00930155	2.31173	8.6998
ENSG00000006576	PHTF2	1.5032	4.55856	10.5895	0.0011373	0.0174502	0.305019	1.15158
ENSG00000007038	PRSS21	1.75722	-3.02402	4.05346	0.0440809	0.196095	0.00264787	0.0174954
ENSG00000007174	DNAH9	2.37007	-0.507405	8.63955	0.00328943	0.0352028	0.00451868	0.0277999
ENSG00000007312	CD79B	3.52203	1.852	15.9366	6.54981e-05	0.00251568	0.0653799	1.9968
ENSG00000007968	E2F2	6.02106	0.821409	47.4473	5.65017e-12	2.05891e-08	0.0044455	0.608708
ENSG00000008118	CAMK1G	1.87225	0.783917	5.27786	0.0215983	0.123317	0.0841631	0.533327
ENSG00000010282	HHATL	2.95734	-2.69175	11.9404	0.000549307	0.0105454	0	0.0361884
ENSG00000010438	PRSS3	2.42806	3.0617	19.4677	1.02317e-05	0.000688463	0.392846	2.78269
ENSG00000011028	MRC2	2.11595	4.17518	17.5274	2.83198e-05	0.00143461	0.351263	2.11655
ENSG00000011201	ANOS1	3.05725	2.77178	10.365	0.0012843	0.0188969	0.113366	1.41982
ENSG00000011426	ANLN	2.09484	3.39197	17.366	3.08296e-05	0.00151144	0.21	1.07288
ENSG00000011465	DCN	2.78213	4.18443	29.5006	5.58999e-08	1.35895e-05	0.148473	1.33556
ENSG00000011590	ZBTB32	1.96327	-1.45725	5.04895	0.0246408	0.13499	0.00699935	0.235635
ENSG00000013293	SLC7A14	1.6204	0.682361	9.79483	0.00175003	0.0230554	0.0528033	0.384804
ENSG00000013297	CLDN11	3.25408	3.00954	25.2002	5.16761e-07	7.282e-05	0.109112	1.62006
ENSG00000013725	CD6	2.49947	-0.630836	10.8591	0.000983106	0.0157972	0.00582581	0.306445
ENSG00000017483	SLC38A5	1.82837	3.76632	15.3536	8.91509e-05	0.00304119	0.289771	1.6097
ENSG00000018236	CNTN1	2.16569	3.29748	16.9233	3.89217e-05	0.00176955	0.117088	0.818411
ENSG00000019549	SNAI2	2.05933	5.83359	19.3564	1.08458e-05	0.000718999	4.64549	23.4833
ENSG00000019991	HGF	1.82848	3.03037	14.8042	0.000119272	0.00371982	0.232962	1.0154
ENSG00000020181	ADGRA2	3.90748	1.49795	39.3824	3.48426e-10	3.90745e-07	0.0177465	0.603408
ENSG00000021826	CPS1	1.72875	-1.8815	5.17629	0.0228972	0.128471	0.00471862	0.0183923
ENSG00000022267	FHL1	2.43032	5.07616	20.4133	6.2396e-06	0.000479825	0.193153	1.816
ENSG00000024422	EHD2	1.77936	6.49911	15.924	6.59388e-05	0.00252453	4.58588	21.9944
ENSG00000024526	DEPDC1	3.38703	0.0796983	30.0223	4.27114e-08	1.12615e-05	0.0203199	0.333399
ENSG00000026559	KCNG1	2.37157	4.74214	25.6366	4.12138e-07	6.12856e-05	0.72759	5.87803
ENSG00000035720	STAP1	1.81518	-0.929754	4.04776	0.04423	0.196469	0.050945	0.421005
ENSG00000037280	FLT4	1.93215	2.40163	13.2927	0.000266441	0.00648768	0.063219	0.30198
ENSG00000040731	CDH10	1.78891	-2.47401	6.09223	0.0135777	0.0907068	0.0101149	0.0403181
ENSG00000043355	ZIC2	2.38804	-3.30838	7.1753	0.00739142	0.0609872	0	0.0222359
ENSG00000044524	EPHA3	2.26613	0.146516	8.50143	0.00354867	0.0370203	0.0238063	0.19146
ENSG00000047597	XK	2.23352	-1.38878	10.3248	0.00131255	0.0192205	0.0379298	0.242853
ENSG00000048545	GUCA1A	3.14728	-1.76768	18.5219	1.67964e-05	0.000970762	0.00808497	0.112242
ENSG00000050555	LAMC3	2.92487	3.29103	24.7287	6.59941e-07	8.62249e-05	0.151881	1.70779
ENSG00000051180	RAD51	1.61093	2.84134	8.68306	0.00321181	0.0346902	0.220679	1.02077
ENSG00000051341	POLQ	1.63524	-0.383327	9.51052	0.00204297	0.025587	0.0248493	0.161548
ENSG00000053328	METTL24	1.57818	-2.30961	5.2386	0.022091	0.125201	0.042477	0.212932
ENSG00000053438	NNAT	1.84715	4.6638	12.7392	0.000358079	0.00796505	3.54105	17.9668
ENSG00000054356	PTPRN	1.81892	2.39951	5.58657	0.0180987	0.10961	0.0661012	0.411608
ENSG00000055813	CCDC85A	2.98998	-2.95023	12.008	0.000529741	0.0103544	0	0.0573489
ENSG00000058091	CDK14	2.02591	5.42332	19.8391	8.42405e-06	0.000595101	0.530401	3.08615
ENSG00000059804	SLC2A3	2.55648	6.18039	26.992	2.04298e-07	3.59392e-05	1.07522	8.76256
ENSG00000060982	BCAT1	1.63755	6.37475	9.95248	0.00160633	0.0218355	1.31819	5.21753
ENSG00000064201	TSPAN32	2.73381	-2.60853	11.0099	0.00090627	0.0149738	0.00135605	0.0182588
ENSG00000064218	DMRT3	5.48365	-0.950012	35.0673	3.18506e-09	1.94831e-06	0	0.639099
ENSG00000064692	SNCAIP	2.52339	2.87142	24.7726	6.45092e-07	8.46959e-05	0.03698	0.335292
ENSG00000064835	POU1F1	1.95674	-2.9155	6.58718	0.0102716	0.0756568	0.0101346	0.0544458
ENSG00000065328	MCM10	2.30588	3.46151	22.3557	2.26538e-06	0.000225825	0.221127	1.3593
ENSG00000066279	ASPM	2.17721	3.5512	19.9092	8.12103e-06	0.000582842	0.144564	0.833272
ENSG00000067445	TRO	1.51461	4.87889	11.1087	0.000859214	0.0144356	0.335971	1.51246
ENSG00000068137	PLEKHH3	1.62608	2.37557	11.6378	0.000646243	0.0118163	0.104071	0.578199
ENSG00000068489	PRR11	2.09129	1.0834	11.2681	0.000788495	0.0136478	0.0643412	0.353182
ENSG00000069431	ABCC9	3.59278	2.37664	32.59	1.13796e-08	4.37546e-06	0.0347992	0.501765
ENSG00000070182	SPTB	2.14882	1.0766	11.6871	0.000629353	0.0115783	0.0116697	0.139943
ENSG00000070193	FGF10	5.16914	0.770764	47.4081	5.76441e-12	2.05891e-08	0.0182321	1.04466
ENSG00000070808	CAMK2A	2.20604	-1.21657	12.1807	0.000482855	0.00971304	0.00697115	0.0795933
ENSG00000070985	TRPM5	2.21037	-3.40191	6.09121	0.0135856	0.0907068	0	0.006931
ENSG00000071282	LMCD1	2.33639	6.84736	24.8241	6.28067e-07	8.41017e-05	1.70882	12.5523
ENSG00000071539	TRIP13	1.81611	3.66731	12.9633	0.000317653	0.00736732	0.872495	3.52627
ENSG00000071967	CYBRD1	2.57712	4.05778	25.6826	4.02445e-07	6.04624e-05	0.311385	3.09587
ENSG00000072041	SLC6A15	1.68704	2.14602	10.054	0.00152015	0.0211292	0.0995929	0.380569
ENSG00000072832	CRMP1	2.26212	4.33308	12.5756	0.000390818	0.00847612	0.377465	2.23216
ENSG00000072952	MRVI1	2.04477	1.18723	5.68219	0.0171379	0.105505	0.0138081	0.16455
ENSG00000073282	TP63	2.51019	-0.562908	13.0613	0.000301465	0.00711048	0.0047076	0.0410868
ENSG00000073670	ADAM11	2.01732	-0.628492	8.24194	0.00409334	0.041038	0.00924412	0.132853
ENSG00000073756	PTGS2	2.30577	6.1695	19.9011	8.15545e-06	0.000582842	1.83723	11.5728
ENSG00000074047	GLI2	2.35581	2.44002	22.5901	2.00515e-06	0.00020213	0.0420666	0.273232
ENSG00000075035	WSCD2	3.42392	-2.35405	17.9444	2.27456e-05	0.00123927	0.000929784	0.0285454
ENSG00000075213	SEMA3A	1.69914	5.44828	13.4485	0.000245205	0.00613676	1.30394	5.57448
ENSG00000075218	GTSE1	2.53561	2.4012	22.1465	2.52613e-06	0.000242961	0.207288	1.55416
ENSG00000075340	ADD2	1.74492	1.99019	14.9799	0.000108662	0.00348586	0.0464033	0.232612
ENSG00000076344	RGS11	2.01177	-3.26405	5.64841	0.0174712	0.106872	0.000376893	0.00845419
ENSG00000076382	SPAG5	2.2544	1.78641	20.0154	7.68207e-06	0.000561856	0.05809	0.449155
ENSG00000077327	SPAG6	1.50452	-2.26242	5.24411	0.0220212	0.12495	0.00906934	0.0314485
ENSG00000077942	FBLN1	2.528	4.92584	26.4073	2.765e-07	4.65124e-05	0.388252	2.848
ENSG00000077943	ITGA8	2.50882	3.46135	11.4763	0.0007049	0.0125562	0.329038	2.78679
ENSG00000077984	CST7	2.21406	0.576365	6.75235	0.00936243	0.071244	0.371179	3.09952
ENSG00000078053	AMPH	2.31327	1.44578	5.0475	0.0246615	0.135021	0.0430219	0.639581
ENSG00000078098	FAP	1.93304	2.79325	13.3038	0.000264873	0.00645748	0.140314	0.655516
ENSG00000078328	RBFOX1	2.24605	-1.52298	12.7852	0.000349368	0.00780999	0.00262454	0.0163132
ENSG00000078589	P2RY10	2.91427	-1.44796	17.5052	2.8652e-05	0.00144414	0.00561547	0.292811
ENSG00000079102	RUNX1T1	2.64413	3.04522	13.0518	0.000302988	0.00711048	0.0167447	0.184534
ENSG00000080573	COL5A3	1.89238	2.25362	13.8046	0.000202842	0.00539476	0.227038	1.3266
ENSG00000080986	NDC80	3.06441	1.95623	31.9134	1.61197e-08	5.57726e-06	0.144257	1.68634
ENSG00000081138	CDH7	2.88293	0.0726851	16.0845	6.05765e-05	0.00238365	0.012973	0.116377
ENSG00000082014	SMARCD3	1.62245	3.60901	12.5152	0.000403654	0.0086776	0.274695	1.10846
ENSG00000082126	MPP4	1.56474	-1.40976	5.46011	0.0194554	0.115061	0.0138527	0.0446061
ENSG00000082196	C1QTNF3	3.24006	1.88353	17.323	3.15347e-05	0.00153574	0.0726177	0.830209
ENSG00000082482	KCNK2	3.02969	-1.15573	16.0855	6.05445e-05	0.00238365	0.00340904	0.0873401
ENSG00000082684	SEMA5B	2.50104	-1.48625	10.4496	0.00122676	0.0183706	0.0046016	0.0307964
ENSG00000084628	NKAIN1	2.20533	1.80011	15.6331	7.68957e-05	0.00278928	0.213717	1.29948
ENSG00000084636	COL16A1	2.93414	2.52004	27.6865	1.42655e-07	2.72308e-05	0.0480914	0.460327
ENSG00000085265	FCN1	2.80512	0.272062	14.3051	0.00015544	0.00447694	0.0340041	0.436124
ENSG00000085563	ABCB1	2.36322	1.68242	13.1394	0.000289153	0.00689953	0.0561544	0.330304
ENSG00000086506	HBQ1	2.37187	-0.23229	9.2353	0.00237393	0.0282719	0.333404	3.85006
ENSG00000087116	ADAMTS2	2.54482	2.26237	8.81701	0.00298436	0.0329872	0.110822	0.883885
ENSG00000087245	MMP2	1.81554	5.26761	13.503	0.000238179	0.00601932	1.07331	4.73776
ENSG00000087303	NID2	2.4776	4.01486	11.8265	0.000583942	0.0110216	0.208255	1.59021
ENSG00000088325	TPX2	2.28293	4.0757	13.8743	0.000195452	0.00525037	0.678154	4.37857
ENSG00000088756	ARHGAP28	2.06102	3.35168	9.05134	0.00262502	0.0303751	0.11072	0.661351
ENSG00000088882	CPXM1	2.19442	5.23533	19.6592	9.25563e-06	0.000640399	4.4003	30.8748
ENSG00000089472	HEPH	1.81605	2.35717	13.4351	0.000246962	0.00616603	0.0637182	0.361083
ENSG00000089685	BIRC5	3.43045	4.11659	29.9359	4.46567e-08	1.1447e-05	0.189196	2.66193
ENSG00000090006	LTBP4	1.54788	5.51917	10.4832	0.00120462	0.018113	0.435001	1.81253
ENSG00000090534	THPO	2.49244	-2.26062	9.55755	0.00199129	0.0250798	0.00484599	0.0707948
ENSG00000090889	KIF4A	2.18635	1.79213	11.43	0.000722668	0.0127954	0.191489	1.21969
ENSG00000091592	NLRP1	1.55648	5.69608	10.2602	0.00135934	0.0196808	0.328449	1.33829
ENSG00000091986	CCDC80	2.08964	5.01965	17.543	2.8088e-05	0.00143451	0.521452	2.85591
ENSG00000092051	JPH4	2.30202	1.31461	12.3424	0.000442785	0.00920274	0.0424809	0.28552
ENSG00000092850	TEKT2	2.03617	-0.182494	7.39199	0.00655148	0.0559788	0.0441877	0.814937
ENSG00000092969	TGFB2	2.14359	4.90486	13.4282	0.000247866	0.00617463	0.762071	4.59313
ENSG00000093009	CDC45	2.93453	1.81236	20.1065	7.32485e-06	0.000540132	0.0563292	0.52202
ENSG00000094804	CDC6	1.88786	4.41261	17.6775	2.61706e-05	0.00136773	1.13895	5.253
ENSG00000094963	FMO2	2.07744	-3.02321	6.8178	0.00902539	0.0692667	0.001257	0.0134593
ENSG00000095370	SH2D3C	1.95177	2.67691	14.2916	0.000156561	0.00449716	0.113948	0.536199
ENSG00000095539	SEMA4G	1.58559	-1.21587	6.34904	0.0117445	0.0828578	0.00726317	0.0280654
ENSG00000095777	MYO3A	1.66431	0.538551	3.97886	0.0460747	0.201056	0.0578037	0.185441
ENSG00000099194	SCD	1.65912	7.56127	11.2539	0.000794556	0.0136916	14.1168	59.7479
ENSG00000099365	STX1B	1.9462	-1.35047	9.03453	0.00264927	0.0305245	0.0067473	0.116873
ENSG00000099617	EFNA2	3.9746	-1.43726	24.6562	6.85252e-07	8.78265e-05	0.0126562	0.718638
ENSG00000099866	MADCAM1	2.01317	0.040911	6.88839	0.00867572	0.0676439	0.0264054	0.131636
ENSG00000099869	IGF2-AS	3.73197	1.21043	23.3449	1.35402e-06	0.000152483	0.0294416	1.33037
ENSG00000100012	SEC14L3	1.69662	-3.06004	4.76758	0.0290006	0.149729	0.00249699	0.0131873
ENSG00000100024	UPB1	2.25353	-1.94758	10.4036	0.00125767	0.0186462	0.00411303	0.038143
ENSG00000100095	SEZ6L	2.42404	-1.93484	9.70169	0.00184098	0.023931	0.00182679	0.0206332
ENSG00000100228	RAB36	1.75871	2.22528	11.7674	0.000602756	0.0112661	0.319622	1.7849
ENSG00000100302	RASD2	3.64216	1.87119	31.1386	2.40245e-08	7.34793e-06	0.114171	2.34367
ENSG00000100314	CABP7	2.96109	-1.91388	18.8568	1.40904e-05	0.000868856	0.00706855	0.156445
ENSG00000100351	GRAP2	1.71374	-0.364336	10.5708	0.00114886	0.0175292	0.0252371	0.253231
ENSG00000100385	IL2RB	5.26782	-1.14647	33.9677	5.60342e-09	2.92902e-06	0	0.230165
ENSG00000100427	MLC1	1.62835	0.372776	4.93351	0.0263408	0.140584	0.0472104	0.304066
ENSG00000100453	GZMB	2.66059	-0.624232	9.19422	0.00242781	0.0287481	0.020956	0.154333
ENSG00000100526	CDKN3	1.70526	2.27345	12.5995	0.00038585	0.00838411	0.234229	0.934124
ENSG00000100721	TCL1A	4.99379	0.604538	42.6683	6.48558e-11	1.16373e-07	0.00768	0.392134
ENSG00000100842	EFS	1.93188	1.36794	14.2798	0.000157545	0.00451579	0.0931053	0.626379
ENSG00000101057	MYBL2	3.97458	3.56453	37.621	8.59139e-10	7.9737e-07	0.216797	4.37406
ENSG00000101098	RIMS4	4.00379	-2.21988	22.3292	2.29689e-06	0.000227282	0	0.0941623
ENSG00000101230	ISM1	1.89634	1.13491	8.21011	0.00416577	0.0414805	0.33927	1.43107
ENSG00000101306	MYLK2	2.87396	-3.0231	11.2571	0.000793186	0.0136916	0	0.028971
ENSG00000101327	PDYN	3.59352	-1.00007	25.0939	5.4605e-07	7.53689e-05	0.00400546	0.174744
ENSG00000101335	MYL9	1.8185	4.40982	14.7599	0.000122103	0.00378618	1.98426	10.5799
ENSG00000101412	E2F1	1.52696	3.21904	9.96303	0.00159715	0.0217331	1.75285	6.16983
ENSG00000101425	BPI	4.14586	-1.78291	28.5471	9.14487e-08	1.93585e-05	0	0.0844629
ENSG00000101445	PPP1R16B	1.55289	2.81239	7.65812	0.00565173	0.050858	0.241892	0.886784
ENSG00000101890	GUCY2F	1.52619	-1.94702	5.06211	0.0244545	0.134325	0.0197662	0.105673
ENSG00000101951	PAGE4	2.21037	-3.40191	6.09121	0.0135856	0.0907068	0	0.0374062
ENSG00000102098	SCML2	1.82567	2.52885	14.8219	0.000118156	0.00369756	0.232282	1.20782
ENSG00000102104	RS1	2.07802	-3.02276	6.95037	0.00838021	0.0662029	0.00654353	0.0467214
ENSG00000102145	GATA1	5.76194	1.0073	45.4946	1.5306e-11	3.7451e-08	0.00643303	2.93053
ENSG00000102287	GABRE	1.86209	-0.011915	5.20809	0.0224821	0.126777	0.0195542	0.0828854
ENSG00000102384	CENPI	1.80828	0.0496831	7.65818	0.00565156	0.050858	0.0399621	0.195551
ENSG00000102385	DRP2	4.48674	0.130215	33.6691	6.53316e-09	3.08552e-06	0.00124249	0.0903517
ENSG00000102452	NALCN	1.77768	1.31308	4.9533	0.0260409	0.139527	0.0536186	0.444062
ENSG00000102468	HTR2A	2.40488	1.36795	12.0122	0.000528522	0.0103544	0.0457446	0.313575
ENSG00000102683	SGCG	3.79831	0.17993	29.1478	6.70618e-08	1.4993e-05	0.0498018	1.89284
ENSG00000102755	FLT1	2.09805	6.22959	8.74285	0.00310819	0.0339852	0.995459	6.0454
ENSG00000102802	MEDAG	2.3069	5.45503	13.5289	0.000234922	0.00596501	4.20388	30.7337
ENSG00000102854	MSLN	2.44145	1.84954	17.3963	3.03421e-05	0.00149646	0.0613721	0.534998
ENSG00000102935	ZNF423	1.56188	1.38897	11.4952	0.000697764	0.0124538	0.033135	0.121675
ENSG00000102962	CCL22	2.94442	6.24617	13.543	0.000233158	0.00593193	4.80202	48.7376
ENSG00000102970	CCL17	2.03362	-1.26555	6.03527	0.0140228	0.0926657	0.0887976	1.0898
ENSG00000103154	NECAB2	3.46261	0.420185	19.591	9.59208e-06	0.000655256	0.0223408	0.735871
ENSG00000103175	WFDC1	1.6153	1.75767	6.22822	0.012573	0.0863053	0.116242	0.502424
ENSG00000103522	IL21R	2.06097	-1.89682	7.69424	0.00553974	0.0501931	0.0113532	0.0613314
ENSG00000103546	SLC6A2	3.96739	-2.24407	15.2586	9.37502e-05	0.0031269	0	0.0238712
ENSG00000103710	RASL12	3.32031	1.6776	17.6648	2.63462e-05	0.00137158	0.0878553	1.19628
ENSG00000104112	SCG3	2.16298	-2.1189	9.3633	0.00221373	0.0270829	0.010509	0.087816
ENSG00000104313	EYA1	4.11568	2.14163	23.2307	1.43685e-06	0.000159805	0.0118461	0.299956
ENSG00000104368	PLAT	1.8517	5.676	16.2857	5.44726e-05	0.00221136	1.05707	4.52518
ENSG00000104415	WISP1	3.37002	3.74175	10.1475	0.00144498	0.02048	0.243542	3.88693
ENSG00000104435	STMN2	2.58886	-0.810026	11.2441	0.000798765	0.0137331	0.0493564	0.616709
ENSG00000104537	ANXA13	1.8173	-1.98448	7.59063	0.00586725	0.052204	0.0211042	0.0998682
ENSG00000104833	TUBB4A	1.50009	1.04629	4.66705	0.0307466	0.15532	0.0664297	0.302338
ENSG00000105011	ASF1B	2.2889	3.00688	16.0627	6.12795e-05	0.00239518	0.431639	3.09156
ENSG00000105088	OLFM2	1.78076	4.33499	11.5407	0.000680908	0.0122431	1.21261	5.48831
ENSG00000105205	CLC	4.55986	-0.017686	35.4515	2.61479e-09	1.66649e-06	0.0619952	3.77545
ENSG00000105251	SHD	2.07744	-3.02321	6.8178	0.00902539	0.0692667	0.00306936	0.0328653
ENSG00000105255	FSD1	2.41471	2.1552	17.8352	2.40883e-05	0.00128894	0.10678	0.851451
ENSG00000105270	CLIP3	1.5808	2.45327	5.69752	0.0169889	0.104827	0.34637	1.18502
ENSG00000105290	APLP1	1.74087	1.78812	8.20075	0.00418731	0.0416081	0.0749189	0.581906
ENSG00000105369	CD79A	3.21831	0.0785528	21.7983	3.02864e-06	0.000280123	0.0445095	0.974777
ENSG00000105419	MEIS3	3.21465	3.16903	36.9613	1.20495e-09	1.0345e-06	0.0717982	0.895601
ENSG00000105610	KLF1	5.46147	1.32831	29.9525	4.42765e-08	1.1447e-05	0.0226859	5.80101
ENSG00000105641	SLC5A5	1.53041	-1.94892	6.30475	0.0120415	0.084203	0.0172169	0.0940971
ENSG00000105664	COMP	1.66416	-2.45168	5.5201	0.0187992	0.112615	0.0057075	0.0437502
ENSG00000105697	HAMP	2.52555	-1.75033	15.4802	8.33736e-05	0.00293333	0.00914448	0.205097
ENSG00000105894	PTN	2.52212	4.10082	27.8124	1.33668e-07	2.58826e-05	1.30159	10.1384
ENSG00000105989	WNT2	1.6575	2.83103	7.81138	0.00519182	0.0482021	0.458861	2.23338
ENSG00000106003	LFNG	1.66502	1.77848	12.1521	0.000490333	0.00981944	0.10406	0.479533
ENSG00000106034	CPED1	2.03639	3.92101	12.0081	0.000529701	0.0103544	0.236093	1.92258
ENSG00000106236	NPTX2	1.63903	2.9549	13.4615	0.000243503	0.00610799	0.846866	4.2517
ENSG00000106333	PCOLCE	1.63385	3.39528	13.0516	0.000303017	0.00711048	0.582483	2.31257
ENSG00000106483	SFRP4	2.68025	-0.72083	9.8448	0.00170312	0.0226704	0.0498504	0.579488
ENSG00000106571	GLI3	1.63056	3.88911	9.0482	0.00262954	0.0304142	0.389596	1.67109
ENSG00000106819	ASPN	1.5638	1.02605	7.63667	0.00571934	0.0513488	0.24298	0.827997
ENSG00000106976	DNM1	1.50738	2.46853	10.0764	0.00150181	0.0209654	0.0664598	0.242902
ENSG00000107159	CA9	1.64508	-1.61866	4.14636	0.0417242	0.189409	0.021054	0.140719
ENSG00000107242	PIP5K1B	1.74139	1.40693	9.37626	0.00219814	0.0269679	0.0745137	0.443508
ENSG00000107282	APBA1	2.43581	-2.03881	11.0058	0.000908271	0.0149884	0.00434426	0.0333427
ENSG00000107447	DNTT	2.29006	-2.13827	9.2959	0.00229668	0.027686	0.0212174	0.140569
ENSG00000107518	ATRNL1	2.9014	2.05574	12.6961	0.000366417	0.0080837	0.0462472	0.462198
ENSG00000107562	CXCL12	2.39049	5.81135	20.678	5.43377e-06	0.000430146	1.63028	11.1523
ENSG00000107731	UNC5B	1.70842	4.79154	8.71248	0.00316038	0.0343795	0.820459	3.67963
ENSG00000107742	SPOCK2	2.15289	3.89931	18.6265	1.58994e-05	0.000932312	0.24634	1.66925
ENSG00000107796	ACTA2	3.85206	5.93109	22.75	1.84508e-06	0.000191001	0.865545	17.875
ENSG00000107821	KAZALD1	2.30785	0.547453	11.462	0.000710348	0.0126282	0.057585	0.552244
ENSG00000108176	DNAJC12	1.50897	1.62048	7.11583	0.00764062	0.0620541	0.30837	1.22261
ENSG00000108821	COL1A1	2.93023	8.17754	33.6687	6.53444e-09	3.08552e-06	3.76406	37.2651
ENSG00000108839	ALOX12	2.26751	-0.852065	12.1328	0.000495431	0.00988474	0.0440782	0.245197
ENSG00000109472	CPE	2.25274	4.61641	19.9737	7.85157e-06	0.000569609	1.47672	10.259
ENSG00000109511	ANXA10	2.28073	-1.04564	10.9907	0.000915717	0.0150559	0.0728473	0.441197
ENSG00000109674	NEIL3	2.38039	-0.316569	15.9135	6.63044e-05	0.00253387	0.045873	0.399657
ENSG00000109805	NCAPG	2.39342	2.15864	15.6077	7.79375e-05	0.00281191	0.169784	1.01073
ENSG00000109906	ZBTB16	1.93723	-1.53598	8.75194	0.00309273	0.0339066	0.0127912	0.0636638
ENSG00000110484	SCGB2A2	1.84681	-2.13585	6.0637	0.0137988	0.0916418	0.0248747	0.367827
ENSG00000110492	MDK	1.62808	6.93278	14.0779	0.000175389	0.00488675	4.62014	20.8211
ENSG00000110777	POU2AF1	2.82228	-2.55143	12.182	0.000482531	0.00971304	0.00291738	0.0356448
ENSG00000110786	PTPN5	3.37135	-2.6928	15.9341	6.55857e-05	0.00251568	0.000382002	0.0214816
ENSG00000110848	CD69	1.82965	4.36975	16.3737	5.20017e-05	0.00214777	1.81434	8.36947
ENSG00000110881	ASIC1	3.89489	0.00438778	25.992	3.4283e-07	5.51025e-05	0.00340318	0.133768
ENSG00000111077	TNS2	1.67081	2.39455	5.75123	0.0164771	0.102753	0.0608646	0.202928
ENSG00000111206	FOXM1	2.1422	0.18599	8.50211	0.00354735	0.0370203	0.0222086	0.131905
ENSG00000111341	MGP	2.10597	4.3804	7.76514	0.00532642	0.0489787	1.93849	9.64347
ENSG00000111452	ADGRD1	1.68861	-1.22856	5.88173	0.0152987	0.0981698	0.00953091	0.0384737
ENSG00000111665	CDCA3	1.74703	0.531021	12.9627	0.000317753	0.00736732	0.0412266	0.179948
ENSG00000111732	AICDA	2.39728	-2.47618	9.63191	0.00191226	0.0245166	0.00723958	0.061374
ENSG00000111796	KLRB1	3.73981	-0.458822	33.4854	7.17996e-09	3.16801e-06	0.043836	0.953922
ENSG00000111799	COL12A1	1.71657	5.08083	9.72847	0.00181435	0.0236651	0.216642	1.19922
ENSG00000112077	RHAG	6.49428	2.05804	31.2121	2.31322e-08	7.23959e-06	0.00577273	3.02384
ENSG00000112115	IL17A	3.79728	-2.37804	18.5206	1.68075e-05	0.000970762	0	0.260873
ENSG00000112116	IL17F	5.21863	-1.18926	31.3188	2.18945e-08	6.95746e-06	0	0.923668
ENSG00000112164	GLP1R	2.21198	-3.40156	6.00207	0.0142891	0.0936883	0.0027327	0.0357168
ENSG00000112175	BMP5	2.9449	1.31983	22.6821	1.91135e-06	0.000195605	0.138774	1.27857
ENSG00000112183	RBM24	1.7781	2.73698	12.0118	0.000528659	0.0103544	0.206397	1.04541
ENSG00000112195	TREML2	2.81525	-3.06019	10.7101	0.00106551	0.0166734	0	0.055936
ENSG00000112208	BAG2	1.69582	5.12134	11.1321	0.000848444	0.0142848	1.92574	10.2715
ENSG00000112210	RAB23	1.84587	4.49179	16.3722	5.20432e-05	0.00214777	1.08903	5.57878
ENSG00000112212	TSPO2	5.0229	-0.302917	32.4002	1.25471e-08	4.72305e-06	0.00357106	1.15701
ENSG00000112280	COL9A1	2.21726	2.95398	12.1194	0.000499008	0.00993403	0.140096	0.832652
ENSG00000112319	EYA4	2.52458	1.33225	12.5365	0.00039908	0.00859299	0.014311	0.17021
ENSG00000112320	SOBP	2.094	3.98819	16.5106	4.83777e-05	0.00205053	0.514436	3.77593
ENSG00000112539	C6orf118	1.52354	-2.01942	5.20816	0.0224811	0.126777	0.0206147	0.127947
ENSG00000112742	TTK	2.54215	1.84088	18.1001	2.09592e-05	0.00116814	0.0589865	0.452255
ENSG00000112782	CLIC5	2.10155	4.27564	10.8431	0.000991672	0.0159063	0.405096	3.00453
ENSG00000112837	TBX18	5.04207	-1.00226	36.4349	1.57851e-09	1.24433e-06	0.00148662	0.186239
ENSG00000112902	SEMA5A	1.73502	4.67694	11.3678	0.0007473	0.0131204	0.708791	3.14197
ENSG00000112936	C7	3.0927	3.62428	21.4432	3.64462e-06	0.000319528	0.293504	3.10564
ENSG00000112964	GHR	2.49635	2.56674	24.6865	6.74555e-07	8.72868e-05	0.0294872	0.31738
ENSG00000112984	KIF20A	2.67426	1.39981	26.6214	2.47488e-07	4.26995e-05	0.0619035	0.507678
ENSG00000113083	LOX	1.96914	4.96149	17.5461	2.80418e-05	0.00143451	1.09295	5.30756
ENSG00000113140	SPARC	1.82787	9.24696	15.7802	7.11422e-05	0.0026484	25.1416	116.207
ENSG00000113196	HAND1	2.31651	-2.88129	8.64127	0.00328632	0.0351975	0.0103977	0.131441
ENSG00000113212	PCDHB7	2.32939	1.61741	19.8098	8.55422e-06	0.000599575	0.192766	1.97487
ENSG00000113361	CDH6	2.2368	6.47579	13.9022	0.000192569	0.00519859	1.70606	10.5342
ENSG00000113396	SLC27A6	3.91987	-2.28526	21.5785	3.3964e-06	0.000303702	0	0.0593175
ENSG00000113448	PDE4D	1.71132	5.04274	14.3723	0.000149995	0.00437866	0.260008	1.05168
ENSG00000113555	PCDH12	1.77744	2.53793	9.90543	0.00164792	0.022188	0.35937	1.37008
ENSG00000113600	C9	2.51206	-1.39848	16.8588	4.02656e-05	0.00181229	0.0202013	0.141725
ENSG00000113657	DPYSL3	1.58856	4.40053	12.3008	0.000452774	0.00931214	0.549441	2.53442
ENSG00000113721	PDGFRB	2.06636	5.12813	9.37327	0.00220172	0.0269974	0.764086	4.19813
ENSG00000113763	UNC5A	1.97345	-1.57836	9.44392	0.0021185	0.0262038	0.00895009	0.308273
ENSG00000114423	CBLB	1.61018	4.633	12.8245	0.000342106	0.00772465	0.403959	1.57041
ENSG00000114698	PLSCR4	1.63467	1.03866	10.1427	0.00144873	0.0205049	0.0748196	0.276909
ENSG00000115085	ZAP70	3.93297	-1.1151	32.131	1.44116e-08	5.30661e-06	0.00187973	0.0776567
ENSG00000115232	ITGA4	1.85167	4.42216	16.2961	5.41755e-05	0.00220605	0.48504	2.43333
ENSG00000115380	EFEMP1	2.23517	4.42946	14.1609	0.00016782	0.00472772	0.615805	3.71241
ENSG00000115414	FN1	2.0744	8.06011	10.0139	0.00155361	0.0213234	0.760402	4.83714
ENSG00000115523	GNLY	2.06848	-0.227343	6.34967	0.0117403	0.0828559	0.0209062	0.112287
ENSG00000115665	SLC5A7	1.71537	-1.07307	5.66126	0.0173437	0.106382	0.0266344	0.216619
ENSG00000115705	TPO	1.88875	0.0531528	6.29754	0.0120906	0.0843927	0.00976488	0.0913522
ENSG00000116031	CD207	2.29906	-3.35499	6.52804	0.0106187	0.0772687	0	0.0615779
ENSG00000116132	PRRX1	2.23005	4.85858	19.4263	1.04557e-05	0.000696793	0.710496	4.30033
ENSG00000116147	TNR	2.95378	-2.6942	13.1733	0.000283969	0.00681198	0.000295394	0.0123088
ENSG00000116218	NPHS2	2.33522	3.99746	13.7433	0.000209564	0.00552369	1.21699	8.36407
ENSG00000116329	OPRD1	2.25402	0.393135	14.5064	0.000139684	0.00415884	0.0315559	0.220891
ENSG00000116774	OLFML3	1.85111	1.72163	10.1601	0.00143514	0.0203931	0.188663	0.808907
ENSG00000116824	CD2	4.75884	-0.549526	40.7359	1.74259e-10	2.46852e-07	0.00406903	1.06526
ENSG00000116962	NID1	1.87157	6.32645	17.8643	2.37232e-05	0.00127958	2.52215	12.8187
ENSG00000117152	RGS4	1.53615	4.03684	9.29484	0.002298	0.027686	0.435719	1.57893
ENSG00000117318	ID3	2.15139	8.34344	16.946	3.84588e-05	0.00175444	35.6737	221.311
ENSG00000117399	CDC20	1.55798	3.99138	10.5986	0.00113176	0.0174141	1.45313	5.68125
ENSG00000117560	FASLG	2.26325	-2.91498	7.75262	0.00536346	0.0492519	0.0090902	0.0839051
ENSG00000117598	LPPR5	2.68983	-0.285051	15.2081	9.62913e-05	0.00317608	0.0241866	0.191347
ENSG00000117600	LPPR4	3.41664	-0.285497	18.4792	1.71768e-05	0.000989511	0.00619096	0.10781
ENSG00000117650	NEK2	2.29882	1.61935	12.2618	0.00046232	0.00942101	0.120994	0.80496
ENSG00000117724	CENPF	1.93141	4.4279	16.1669	5.80001e-05	0.00231379	0.536332	2.7336
ENSG00000118004	COLEC11	3.4244	-2.3539	18.1976	1.9913e-05	0.00111916	0.000537133	0.022982
ENSG00000118473	SGIP1	1.59613	3.45186	9.34536	0.00223551	0.027215	0.198789	0.724828
ENSG00000118492	ADGB	1.77842	-2.17737	5.96919	0.014558	0.0948278	0.00251736	0.0124563
ENSG00000118513	MYB	2.73414	1.29019	12.8948	0.000329503	0.0075349	0.00507033	0.0419292
ENSG00000118520	ARG1	2.35392	-1.6798	6.78001	0.00921845	0.0703725	0.0193586	0.12463
ENSG00000118523	CTGF	1.92199	10.4065	17.498	2.87614e-05	0.00144694	203.663	1036.22
ENSG00000118526	TCF21	2.72684	1.62539	14.5349	0.000137586	0.00412539	0.0961029	0.785165
ENSG00000118733	OLFM3	4.2562	0.259815	36.2963	1.69483e-09	1.26712e-06	0.00405172	0.202049
ENSG00000118777	ABCG2	1.84116	0.125982	7.78324	0.00527332	0.0486586	0.0437193	0.187156
ENSG00000118849	RARRES1	2.4562	2.94807	11.2604	0.000791792	0.0136916	0.478315	4.07102
ENSG00000118971	CCND2	1.91119	7.68808	16.984	3.76959e-05	0.00172843	9.01842	47.3514
ENSG00000119227	PIGZ	2.25508	-0.723777	6.34141	0.0117951	0.0830846	0.0151147	0.365521
ENSG00000119508	NR4A3	2.15448	3.40086	11.5903	0.000662953	0.0119835	0.173316	1.28816
ENSG00000119630	PGF	1.69748	5.72827	10.7971	0.00101657	0.0160898	1.72977	7.38426
ENSG00000119699	TGFB3	2.16437	2.47897	12.7348	0.000358916	0.00797049	0.225772	1.15799
ENSG00000120156	TEK	1.7413	3.49943	4.15723	0.0414572	0.188515	0.242401	0.996654
ENSG00000120328	PCDHB12	1.80872	1.56461	9.39151	0.00217993	0.0268035	0.117982	1.03364
ENSG00000120332	TNN	1.95849	-2.75378	6.42186	0.0112724	0.0805836	0.00297194	0.0205013
ENSG00000120337	TNFSF18	1.91598	-1.61812	5.57151	0.0182551	0.11014	0.105924	0.489328
ENSG00000120693	SMAD9	1.66176	4.19927	9.62222	0.00192237	0.0245449	0.473795	1.84209
ENSG00000120937	NPPB	2.22356	-0.239507	6.36774	0.0116214	0.0821832	0.212184	4.36534
ENSG00000121068	TBX2	2.31341	5.1331	15.5073	8.2189e-05	0.0029099	0.791905	5.48699
ENSG00000121152	NCAPH	2.25397	2.27722	18.9472	1.34387e-05	0.000837274	0.0963852	0.770297
ENSG00000121297	TSHZ3	1.69697	2.75701	12.3282	0.000446177	0.00924377	0.41757	1.77042
ENSG00000121361	KCNJ8	4.2281	3.43529	50.08	1.47604e-12	9.93189e-09	0.30393	7.52023
ENSG00000121621	KIF18A	1.97365	2.34686	13.3819	0.000254057	0.00627336	0.259051	1.31488
ENSG00000121634	GJA8	1.88174	-1.04702	7.88981	0.0049714	0.0470737	0.0781723	1.22431
ENSG00000121807	CCR2	1.83073	-2.98613	5.63541	0.0176012	0.107423	0.00275688	0.0217161
ENSG00000122035	RASL11A	2.87263	2.15494	10.0413	0.00153071	0.021202	0.359374	3.58914
ENSG00000122136	OBP2A	2.87187	-3.02359	10.8222	0.00100293	0.0159821	0.0017144	0.0414617
ENSG00000122176	FMOD	3.56161	2.70111	35.9471	2.02744e-09	1.43601e-06	0.163494	3.34591
ENSG00000122223	CD244	3.16608	-0.634766	15.8271	6.9402e-05	0.00259995	0.00671139	0.575057
ENSG00000122420	PTGFR	2.55714	-1.20743	15.1572	9.89189e-05	0.00322988	0.0142129	0.106973
ENSG00000122585	NPY	7.68999	0.655433	29.4176	5.83447e-08	1.38969e-05	0.00323014	4.04932
ENSG00000122641	INHBA	2.27916	8.16199	23.362	1.34207e-06	0.000152413	7.98872	53.2865
ENSG00000122691	TWIST1	2.13347	2.91161	9.25043	0.00235441	0.0281389	0.72414	6.28912
ENSG00000122694	GLIPR2	2.11326	6.01606	14.7714	0.000121365	0.00376993	2.1487	13.3182
ENSG00000122756	CNTFR	2.79429	-1.26185	18.9361	1.35169e-05	0.000840202	0.0230042	0.230169
ENSG00000122824	NUDT10	1.6355	2.5689	8.13941	0.00433134	0.0425312	0.632113	2.51477
ENSG00000123080	CDKN2C	1.87323	-1.86279	8.4133	0.00372486	0.0383676	0.0273393	0.118271
ENSG00000123119	NECAB1	2.04433	3.25434	18.9544	1.33878e-05	0.000836041	0.278264	1.70138
ENSG00000123243	ITIH5	2.74384	-1.13476	12.5004	0.000406869	0.00871885	0.00635775	0.0480471
ENSG00000123358	NR4A1	2.51906	3.84665	26.2435	3.00965e-07	5.00029e-05	0.107113	0.861722
ENSG00000123388	HOXC11	2.75031	1.97813	23.3362	1.36014e-06	0.000152534	0.148688	1.72227
ENSG00000123405	NFE2	2.94123	1.63708	11.5908	0.000662802	0.0119835	0.0636281	0.915236
ENSG00000123454	DBH	4.74299	-1.26534	23.9273	1.00041e-06	0.000118493	0.00580262	0.434525
ENSG00000123473	STIL	1.51124	2.41847	10.6743	0.00108634	0.0169206	0.0818584	0.325161
ENSG00000123485	HJURP	2.12808	1.30595	13.1	0.000295299	0.0070088	0.058226	0.329033
ENSG00000123496	IL13RA2	2.44427	4.25126	18.216	1.97211e-05	0.00111278	1.46463	10.0189
ENSG00000123610	TNFAIP6	2.13426	4.79091	18.8196	1.43682e-05	0.000875446	4.42584	26.4078
ENSG00000123977	DAW1	3.25988	-0.424578	21.8037	3.02016e-06	0.000280123	0.013892	0.284954
ENSG00000124212	PTGIS	3.73977	3.24209	33.8455	5.9667e-09	2.92902e-06	0.13146	3.46602
ENSG00000124215	CDH26	1.54885	-3.13823	3.97196	0.0462639	0.201523	0.00247217	0.0114913
ENSG00000124216	SNAI1	2.43124	3.59883	18.8624	1.40496e-05	0.000868856	1.9161	13.3488
ENSG00000124302	CHST8	1.61401	-2.47388	5.74627	0.0165237	0.102996	0.0107548	0.0387147
ENSG00000124749	COL21A1	3.18756	3.35338	26.0864	3.26477e-07	5.32553e-05	0.077885	0.956933
ENSG00000125378	BMP4	1.50114	3.36974	7.14863	0.00750213	0.0614787	0.42076	1.83232
ENSG00000125384	PTGER2	2.78639	5.3472	31.5461	1.94764e-08	6.40915e-06	2.67741	29.342
ENSG00000125869	LAMP5	2.4162	0.14377	6.62166	0.0100746	0.0747401	0.0836911	0.579258
ENSG00000125931	CITED1	1.727	0.90337	5.85938	0.0154943	0.0989627	0.0821313	0.434576
ENSG00000126259	KIRREL2	1.50865	-1.1831	4.11147	0.0425932	0.191876	0.0343392	0.135886
ENSG00000126583	PRKCG	1.77067	-2.37665	6.14625	0.0131691	0.0889172	0.010801	0.0664327
ENSG00000126733	DACH2	2.64705	-0.240789	15.3409	8.97501e-05	0.00304998	0.0103562	0.0778414
ENSG00000126778	SIX1	2.56312	3.04695	18.7601	1.48235e-05	0.000892561	0.181983	1.52227
ENSG00000126787	DLGAP5	2.22056	1.33164	11.1956	0.000819919	0.0139495	0.104272	0.955294
ENSG00000126803	HSPA2	2.15634	4.84707	19.7768	8.70347e-06	0.000608451	1.05764	5.99275
ENSG00000126895	AVPR2	1.83491	-3.35449	4.6105	0.0317767	0.158384	0.00159352	0.0137991
ENSG00000127241	MASP1	1.69356	-2.05777	4.98656	0.025545	0.137697	0.00344029	0.016242
ENSG00000127377	CRYGN	1.56655	-2.60703	5.14696	0.0232871	0.129901	0.0166287	0.0605559
ENSG00000127423	AUNIP	1.65166	-0.529784	7.43392	0.00640056	0.0551747	0.159182	0.667635
ENSG00000127564	PKMYT1	1.54249	1.79039	5.35136	0.0207061	0.119954	0.0636892	0.27579
ENSG00000127743	IL17B	2.15398	-0.757246	9.28673	0.00230819	0.0277716	0.0860862	0.574558
ENSG00000128218	VPREB3	4.67897	0.306695	30.5783	3.20664e-08	9.38117e-06	0.0381403	2.76503
ENSG00000128285	MCHR1	3.12449	0.565464	13.2593	0.00027123	0.00656488	0.0427854	0.445893
ENSG00000128310	GALR3	2.61555	-3.1794	8.93682	0.00279479	0.0316324	0	0.147934
ENSG00000128322	IGLL1	5.45823	0.714072	47.5595	5.336e-12	2.05891e-08	0.0138624	1.59592
ENSG00000128606	LRRC17	3.29699	4.23328	30.8054	2.85236e-08	8.53014e-06	0.479176	5.98481
ENSG00000128617	OPN1SW	2.1056	0.680331	7.74415	0.00538869	0.0493658	0.45795	2.56223
ENSG00000128656	CHN1	1.64773	4.01	9.14502	0.00249396	0.0292441	0.33562	1.67606
ENSG00000129009	ISLR	1.65743	0.157152	5.29337	0.0214068	0.122649	0.0881129	0.894022
ENSG00000129038	LOXL1	1.54253	4.17982	10.131	0.00145798	0.0206101	1.09495	4.15355
ENSG00000129116	PALLD	1.60492	7.2825	11.7862	0.000596701	0.0111855	2.22257	8.75212
ENSG00000129173	E2F8	2.45272	0.364496	16.099	6.01162e-05	0.00237609	0.0277172	0.200051
ENSG00000129195	FAM64A	2.19888	-0.39047	13.5169	0.000236428	0.005987	0.0451481	0.343039
ENSG00000129451	KLK10	1.83222	-2.98628	5.70037	0.0169614	0.104705	0.00393726	0.0180026
ENSG00000129514	FOXA1	2.97343	1.42773	11.8553	0.000574967	0.0109099	0.0659383	0.901271
ENSG00000129951	LPPR3	5.54189	1.60472	46.0126	1.17495e-11	3.16238e-08	0.0142717	1.02734
ENSG00000130035	GALNT8	1.96281	1.58274	13.2686	0.000269895	0.00654744	0.0857833	0.553186
ENSG00000130037	KCNA5	1.7898	-1.02778	7.29685	0.00690758	0.0582448	0.14546	0.597971
ENSG00000130176	CNN1	2.00741	4.15523	18.6743	1.55057e-05	0.000917223	0.657266	3.42681
ENSG00000130226	DPP6	2.23597	2.37316	16.6622	4.46617e-05	0.00195141	0.0513417	0.403536
ENSG00000130307	USHBP1	1.97582	1.58806	11.6842	0.000630341	0.0115824	0.0604749	0.426374
ENSG00000130528	HRC	1.78524	-0.289353	12.7739	0.000351482	0.00785074	0.0508972	0.279466
ENSG00000130558	OLFM1	2.27283	1.26459	4.10982	0.0426349	0.191925	0.0321864	0.300428
ENSG00000130600	H19	2.69992	4.33362	29.2139	6.48128e-08	1.47834e-05	0.227924	2.0149
ENSG00000130643	CALY	2.11308	-3.45094	5.47966	0.019239	0.114233	0	0.019158
ENSG00000130649	CYP2E1	1.80921	-2.57868	6.12808	0.0133052	0.0895047	0.00288232	0.0142783
ENSG00000130656	HBZ	4.07442	-0.568539	17.1969	3.36991e-05	0.0016139	0.0224816	3.77435
ENSG00000130751	NPAS1	2.71412	1.60543	11.0619	0.000881199	0.0146766	0.089064	0.651162
ENSG00000130822	PNCK	2.07953	-3.02272	6.959	0.00833986	0.0660586	0.000574412	0.00642613
ENSG00000131196	NFATC1	1.718	3.05745	13.6521	0.000219994	0.00570986	0.0744317	0.314649
ENSG00000131401	NAPSB	1.55125	-0.929271	4.01395	0.0451254	0.198597	0.0233892	0.245059
ENSG00000131459	GFPT2	3.62593	3.56798	26.867	2.17948e-07	3.80914e-05	0.190575	3.12484
ENSG00000131620	ANO1	1.69682	1.24327	7.84019	0.00510971	0.0477542	0.0461985	0.315404
ENSG00000131634	TMEM204	1.54434	4.4179	8.90149	0.00284939	0.0320214	2.58686	9.88311
ENSG00000131650	KREMEN2	1.8937	0.322226	6.63884	0.00997789	0.074289	0.0279292	0.212797
ENSG00000131668	BARX1	2.98425	-0.21799	12.2827	0.00045717	0.00935721	0.0348434	0.855637
ENSG00000131747	TOP2A	2.33458	4.57773	14.9106	0.00011273	0.00359165	0.83257	5.44051
ENSG00000132185	FCRLA	2.62322	-0.259015	13.939	0.000188842	0.00512883	0.00452031	0.159641
ENSG00000132329	RAMP1	1.62196	3.43436	8.2979	0.0039691	0.0401007	1.31199	6.4831
ENSG00000132465	JCHAIN	3.9769	1.19646	30.9259	2.68067e-08	8.10676e-06	0.0406821	1.17509
ENSG00000132561	MATN2	2.31852	2.27669	14.7452	0.000123062	0.00379358	0.0510134	0.298347
ENSG00000132563	REEP2	2.04948	-0.603039	8.7091	0.00316626	0.0343795	0.0301639	0.140509
ENSG00000132639	SNAP25	2.37447	1.38561	7.71847	0.00546588	0.0498499	0.108793	0.634349
ENSG00000132746	ALDH3B2	3.64042	-2.49922	18.6864	1.5408e-05	0.000915465	0.00152512	0.0467219
ENSG00000132821	VSTM2L	2.18294	-2.47389	8.41659	0.00371812	0.038357	0.0139321	0.115091
ENSG00000132854	KANK4	2.94744	4.51571	27.1949	1.8394e-07	3.27864e-05	0.381185	3.67158
ENSG00000133020	MYH8	1.6306	-3.26381	3.91924	0.0477364	0.205276	0.00280235	0.0183136
ENSG00000133069	TMCC2	2.34107	2.9299	16.3253	5.33473e-05	0.00218545	0.095838	0.779012
ENSG00000133101	CCNA1	2.98013	-2.05816	16.2949	5.42099e-05	0.00220605	0.00717721	0.100477
ENSG00000133107	TRPC4	2.163	2.795	17.5504	2.79788e-05	0.00143451	0.0792409	0.466376
ENSG00000133110	POSTN	3.28822	5.72323	28.5341	9.20635e-08	1.93585e-05	0.357123	4.55695
ENSG00000133124	IRS4	2.54542	-1.63255	13.3455	0.00025905	0.00633848	0.00613964	0.413536
ENSG00000133135	RNF128	2.04148	0.935096	13.2305	0.000275426	0.00664029	0.105551	0.5236
ENSG00000133454	MYO18B	2.49841	-2.11691	13.5411	0.000233398	0.00593193	0.000608802	0.00923121
ENSG00000133687	TMTC1	2.89531	4.39703	9.59917	0.00194665	0.0247505	0.109605	1.80657
ENSG00000133863	TEX15	2.36836	-1.21732	13.4821	0.000240856	0.00605853	0.0187575	0.127297
ENSG00000133874	RNF122	1.64971	1.37558	8.83731	0.00295133	0.0327188	0.508989	2.41461
ENSG00000134138	MEIS2	2.74179	5.74642	15.6892	7.46496e-05	0.00272618	0.243078	2.37095
ENSG00000134198	TSPAN2	3.15033	3.90006	18.5312	1.67148e-05	0.000969565	0.520692	5.74078
ENSG00000134201	GSTM5	2.91164	0.879821	22.737	1.85759e-06	0.00019156	0.0271673	0.288627
ENSG00000134240	HMGCS2	2.385	-0.803633	11.8749	0.000568944	0.0108373	0.0527733	0.402865
ENSG00000134323	MYCN	2.02149	3.12541	16.6638	4.46234e-05	0.00195141	1.06269	6.14155
ENSG00000134363	FST	2.47593	3.44573	26.2007	3.07715e-07	5.08108e-05	0.372213	3.08589
ENSG00000134538	SLCO1B1	2.00877	-3.5017	4.85199	0.0276142	0.145022	0.00379703	0.0434607
ENSG00000134545	KLRC1	1.92469	-1.2595	9.85573	0.00169303	0.022566	0.0233242	0.107053
ENSG00000134569	LRP4	1.95141	3.45798	7.33739	0.0067535	0.0573228	0.261227	1.70322
ENSG00000134594	RAB33A	2.86406	1.43283	26.1377	3.17917e-07	5.21752e-05	0.353613	5.30614
ENSG00000134690	CDCA8	2.72453	2.59209	19.2721	1.13348e-05	0.000736899	0.288713	2.38739
ENSG00000134765	DSC1	1.95236	-2.91622	6.39111	0.0114694	0.0815728	0.00312024	0.0212984
ENSG00000134817	APLNR	1.73608	5.30357	7.45794	0.00631573	0.0547465	2.28044	9.35662
ENSG00000134824	FADS2	2.08549	5.83526	17.4013	3.02618e-05	0.00149646	0.815403	4.4571
ENSG00000134853	PDGFRA	3.24904	4.04926	16.2573	5.52952e-05	0.00222795	0.146761	1.72763
ENSG00000135074	ADAM19	2.13069	4.46892	19.6952	9.08294e-06	0.000631698	0.428189	2.80096
ENSG00000135111	TBX3	2.61174	6.18352	15.2888	9.22641e-05	0.00309251	1.24195	10.4176
ENSG00000135346	CGA	1.56556	2.87286	10.0339	0.00153689	0.021213	0.768132	2.7217
ENSG00000135374	ELF5	3.07012	-2.37505	14.235	0.000161341	0.00460188	0.00324037	0.0467483
ENSG00000135426	TESPA1	2.21814	-2.07644	8.18522	0.00422331	0.0418521	0.00298651	0.030722
ENSG00000135451	TROAP	2.38444	0.206226	10.9425	0.000939824	0.0153212	0.0173915	0.119436
ENSG00000135454	B4GALNT1	2.88284	-2.30712	15.4112	8.6476e-05	0.003011	0.00131764	0.0158649
ENSG00000135472	FAIM2	3.73418	-2.42606	18.2301	1.95764e-05	0.00110693	0	0.0428182
ENSG00000135476	ESPL1	2.38584	-0.803947	12.9233	0.000324512	0.00745879	0.00881233	0.0576647
ENSG00000135625	EGR4	3.55836	-0.616716	30.2342	3.8289e-08	1.04013e-05	0.00918444	0.415826
ENSG00000135773	CAPN9	2.36256	-2.66415	10.0581	0.00151678	0.0211012	0.00271135	0.0305164
ENSG00000136267	DGKB	2.35313	0.667236	7.83001	0.00513857	0.0479056	0.0108298	0.0967499
ENSG00000136449	MYCBPAP	1.73734	-2.75524	5.59129	0.01805	0.109443	0.00201912	0.0135994
ENSG00000136573	BLK	3.50518	-2.04129	19.9469	7.96215e-06	0.000573702	0	0.157262
ENSG00000136842	TMOD1	3.11456	2.12181	33.8649	5.90758e-09	2.92902e-06	0.0733083	1.0181
ENSG00000136929	HEMGN	4.02347	1.53771	17.3171	3.16331e-05	0.00153672	0.0548119	1.31403
ENSG00000136944	LMX1B	1.58493	-0.129622	4.13179	0.0420848	0.190567	0.0248314	0.103332
ENSG00000136982	DSCC1	1.54177	0.283883	4.10396	0.042783	0.192238	0.480993	1.81205
ENSG00000137033	IL33	1.95856	6.01068	12.903	0.000328058	0.00750824	3.08477	13.828
ENSG00000137077	CCL21	1.58838	-0.385557	4.87925	0.0271814	0.143722	0.214479	0.83608
ENSG00000137078	SIT1	1.56642	-2.84826	4.34604	0.0370951	0.175037	0.0123441	0.0495397
ENSG00000137101	CD72	2.44983	-0.422294	14.2829	0.000157289	0.00451325	0.0141347	0.109363
ENSG00000137252	HCRTR2	2.12289	-2.81611	7.88127	0.00499495	0.0471551	0.00899741	0.0662746
ENSG00000137265	IRF4	1.57034	-0.432965	6.77943	0.00922146	0.0703725	0.0779172	0.340705
ENSG00000137441	FGFBP2	1.51653	-1.34859	4.91511	0.0266228	0.141527	0.0763234	0.40525
ENSG00000137507	LRRC32	2.23331	5.53287	14.1217	0.000171359	0.0047993	1.15548	6.65317
ENSG00000137727	ARHGAP20	2.32679	-1.89657	10.1878	0.00141376	0.0202293	0.0036127	0.0233046
ENSG00000137804	NUSAP1	2.08421	3.62968	19.2556	1.14335e-05	0.000739742	0.243148	1.27925
ENSG00000137809	ITGA11	1.69595	2.82802	5.86771	0.0154211	0.0986825	0.1727	0.692544
ENSG00000137812	CASC5	2.11688	2.36641	15.5702	7.9499e-05	0.00284915	0.0385165	0.243519
ENSG00000138080	EMILIN1	2.79293	4.45745	15.3896	8.7467e-05	0.00301804	0.890977	7.90967
ENSG00000138207	RBP4	1.73503	0.233297	12.6375	0.000378083	0.00828673	0.132259	0.603459
ENSG00000138379	MSTN	2.08094	-0.916403	12.3932	0.000430911	0.00905279	0.0586571	0.358152
ENSG00000138615	CILP	2.99666	-2.0419	13.5222	0.000235756	0.00598056	0.0089627	0.119632
ENSG00000138650	PCDH10	2.27006	2.91507	11.2891	0.000779614	0.0135376	0.153354	1.01189
ENSG00000138722	MMRN1	2.42665	0.811877	5.90885	0.015065	0.097143	0.0256804	0.286212
ENSG00000138741	TRPC3	4.14829	1.23989	28.1968	1.09588e-07	2.20117e-05	0.0114828	0.461924
ENSG00000138792	ENPEP	2.49788	3.11638	23.9174	1.00558e-06	0.000118493	0.226823	1.688
ENSG00000138795	LEF1	2.26306	4.29595	20.1307	7.23275e-06	0.00053628	0.231855	1.43033
ENSG00000138798	EGF	1.6917	-0.334523	6.62569	0.0100518	0.074632	0.0139418	0.0853384
ENSG00000138829	FBN2	2.34475	5.13008	21.625	3.3151e-06	0.000297419	0.221336	1.39707
ENSG00000139144	PIK3C2G	1.6747	-2.78424	5.16625	0.0230299	0.129001	0.00289277	0.0102542
ENSG00000139155	SLCO1C1	3.31497	-0.827263	24.261	8.41243e-07	0.000102918	0.0033875	0.0682998
ENSG00000139219	COL2A1	3.09394	3.46362	27.7748	1.36288e-07	2.62014e-05	0.112977	1.25278
ENSG00000139263	LRIG3	1.71659	4.51893	14.2935	0.000156404	0.00449716	0.626569	2.4839
ENSG00000139278	GLIPR1	2.21211	5.35246	15.7286	7.31121e-05	0.00268827	1.30272	10.5361
ENSG00000139329	LUM	2.38759	2.35501	24.0477	9.39779e-07	0.000113938	0.285429	1.94062
ENSG00000139800	ZIC5	2.6587	-2.66264	11.0748	0.000875098	0.0146306	0	0.138239
ENSG00000139880	CDH24	1.86906	2.42119	16.011	6.2976e-05	0.00245297	0.111317	0.572147
ENSG00000139899	CBLN3	1.80358	-2.84836	5.87158	0.0153873	0.0985598	0.0186169	0.0739862
ENSG00000139915	MDGA2	1.75842	1.49866	9.05684	0.00261714	0.0303102	0.0443171	0.232624
ENSG00000140254	DUOXA1	3.67487	-2.47363	18.2674	1.91961e-05	0.00109156	0.0004597	0.0237448
ENSG00000140285	FGF7	3.35706	3.41588	19.2045	1.17438e-05	0.000756184	0.105522	1.80779
ENSG00000140287	HDC	3.25902	-2.02257	17.7983	2.45597e-05	0.00130637	0.00375685	0.0642797
ENSG00000140451	PIF1	2.04466	-0.0526089	7.02197	0.00805158	0.0643849	0.0255694	0.130116
ENSG00000140534	TICRR	1.55907	0.398201	8.73336	0.0031244	0.0340873	0.035094	0.131766
ENSG00000140538	NTRK3	2.66704	1.16419	21.0389	4.50059e-06	0.000373868	0.0106027	0.0839896
ENSG00000140557	ST8SIA2	2.65988	1.8397	27.0365	1.99651e-07	3.53526e-05	0.0855232	0.852533
ENSG00000140563	MCTP2	1.6007	1.85216	9.04157	0.0026391	0.0304851	0.0653953	0.237582
ENSG00000140675	SLC5A2	2.51629	-1.56511	15.1488	9.93625e-05	0.00322988	0.00482541	0.108332
ENSG00000140937	CDH11	2.89115	6.98801	22.2797	2.35684e-06	0.000232361	0.827784	9.12851
ENSG00000140945	CDH13	1.58112	5.37588	8.02769	0.00460675	0.0445369	0.537204	2.24953
ENSG00000141052	MYOCD	2.7867	3.68929	25.0091	5.70595e-07	7.79571e-05	0.138336	1.61212
ENSG00000141314	RHBDL3	2.13922	-2.98689	7.05264	0.00791486	0.0636096	0.00177944	0.0135127
ENSG00000141433	ADCYAP1	2.4199	-1.93264	10.7118	0.00106454	0.0166734	0.0156629	0.109417
ENSG00000141434	MEP1B	1.82395	-0.854288	6.34779	0.0117528	0.0828806	0.0312741	0.157448
ENSG00000141448	GATA6	2.30094	3.2809	22.2458	2.39883e-06	0.000235637	0.430684	3.60637
ENSG00000141469	SLC14A1	2.11352	0.566113	7.09087	0.00774776	0.0627916	0.0169667	0.139516
ENSG00000141540	TTYH2	2.34066	-0.37661	11.6839	0.000630435	0.0115824	0.0187203	0.109056
ENSG00000141576	RNF157	1.52298	2.94494	7.60883	0.00580831	0.0518166	0.243441	1.00591
ENSG00000141579	ZNF750	2.20496	-1.98395	8.98182	0.00272679	0.0310772	0.0211711	0.131982
ENSG00000141622	RNF165	3.59759	1.26112	34.0528	5.36366e-09	2.92902e-06	0.0129051	0.191031
ENSG00000141668	CBLN2	1.93514	0.46849	5.04103	0.0247537	0.135169	0.0268426	0.375326
ENSG00000141750	STAC2	3.54552	-0.818039	25.881	3.63122e-07	5.64939e-05	0.00730501	0.196625
ENSG00000142149	HUNK	1.92242	2.76162	15.3849	8.76876e-05	0.00301804	0.249577	1.21956
ENSG00000142449	FBN3	1.90606	-1.00398	11.5238	0.000687101	0.0123207	0.00773208	0.0589562
ENSG00000142494	SLC47A1	3.16075	2.14465	13.6741	0.000217432	0.00567072	0.0340119	0.466327
ENSG00000142549	IGLON5	2.07744	-3.02321	6.8178	0.00902539	0.0692667	0.00882623	0.0675175
ENSG00000142945	KIF2C	2.30802	1.73575	13.9569	0.000187048	0.00509744	0.0926378	0.642657
ENSG00000142973	CYP4B1	2.75315	-3.09849	9.65156	0.00189191	0.0243523	0	0.0109013
ENSG00000143195	ILDR2	2.17733	2.1523	6.95804	0.00834433	0.0660747	0.0411722	0.335675
ENSG00000143196	DPT	1.75709	-2.60761	5.85747	0.0155111	0.0989996	0.0392548	0.169077
ENSG00000143340	FAM163A	1.90115	-1.56317	8.86746	0.00290299	0.0324414	0.06541	0.275989
ENSG00000143434	SEMA6C	1.50456	1.5273	8.1978	0.00419411	0.0416241	0.0521222	0.219879
ENSG00000143476	DTL	2.08031	3.89323	17.3719	3.07333e-05	0.00150947	0.323182	1.90595
ENSG00000143867	OSR1	2.18264	0.912822	10.2029	0.00140218	0.0200983	0.0623354	0.759906
ENSG00000143995	MEIS1	3.90808	5.64443	35.6261	2.39063e-09	1.6086e-06	0.184808	3.73657
ENSG00000144057	ST6GAL2	2.53814	3.21408	15.8894	6.71548e-05	0.00255052	0.165076	1.07213
ENSG00000144063	MALL	1.87925	0.541504	8.40663	0.00373856	0.0384352	0.0860617	0.810799
ENSG00000144218	AFF3	1.80872	3.54537	10.7959	0.00101723	0.0160898	0.139482	0.653091
ENSG00000144227	NXPH2	2.78195	-2.5787	13.1394	0.000289157	0.00689953	0.0276114	0.364434
ENSG00000144596	GRIP2	2.48878	-2.26227	12.919	0.000325257	0.00746954	0.00114345	0.0111688
ENSG00000144642	RBMS3	2.87821	5.4436	19.9446	7.97193e-06	0.000573702	0.353675	4.04767
ENSG00000144847	IGSF11	1.78701	-2.47399	6.87992	0.00871693	0.0678081	0.00384599	0.0179198
ENSG00000144891	AGTR1	2.64536	1.21469	10.8099	0.0010096	0.016049	0.0291808	0.258779
ENSG00000145386	CCNA2	3.77904	3.32543	29.3496	6.0429e-08	1.4143e-05	0.206675	3.46369
ENSG00000145604	SKP2	1.57566	4.36922	10.9282	0.000947133	0.0153752	0.580377	2.34428
ENSG00000145626	UGT3A1	3.26006	2.38855	17.5289	2.82974e-05	0.00143461	0.0457424	0.649217
ENSG00000145649	GZMA	3.77286	-2.39968	18.6296	1.58738e-05	0.000932312	0	0.537147
ENSG00000145685	LHFPL2	1.61393	6.61011	13.6397	0.000221451	0.0057256	2.73381	10.9257
ENSG00000145777	TSLP	1.94504	2.68346	7.97435	0.00474449	0.0454279	0.34607	2.36324
ENSG00000145936	KCNMB1	2.05708	1.12684	6.65814	0.00987037	0.0737419	0.120113	0.547571
ENSG00000146005	PSD2	1.85541	-0.105933	6.61243	0.0101269	0.0749485	0.0684513	0.357719
ENSG00000146122	DAAM2	1.58923	0.719255	7.23318	0.00715682	0.0597382	0.0256391	0.164217
ENSG00000146276	GABRR1	2.32764	-0.500758	11.6617	0.000637993	0.0116893	0.0073124	0.152673
ENSG00000146285	SCML4	2.61082	-2.69312	11.8673	0.000571283	0.0108683	0.00149681	0.0163585
ENSG00000146374	RSPO3	3.51938	6.08838	17.3953	3.03573e-05	0.00149646	1.69906	37.0739
ENSG00000146411	SLC2A12	2.17071	0.52355	6.86471	0.00879145	0.06823	0.074735	0.791211
ENSG00000146469	VIP	2.58869	-0.636858	6.90298	0.00860521	0.067311	0.0718477	0.596137
ENSG00000146670	CDCA5	2.15916	2.90687	15.3384	8.98718e-05	0.00304998	0.230236	1.42685
ENSG00000146678	IGFBP1	1.89491	3.67181	13.0219	0.000307862	0.0071928	0.954217	5.0135
ENSG00000146918	NCAPG2	1.75118	3.54536	12.7213	0.000361506	0.00801614	0.166725	0.76583
ENSG00000147166	ITGB1BP2	1.88449	-2.02098	7.06291	0.00786963	0.0634439	0.012034	0.077686
ENSG00000147257	GPC3	1.67303	7.82404	14.6625	0.00012858	0.00391043	12.3153	52.9783
ENSG00000147434	CHRNA6	1.7366	-2.11654	6.19095	0.0128405	0.0875385	0.00519712	0.268827
ENSG00000148053	NTRK2	1.96341	5.50107	17.9835	2.22827e-05	0.00122396	0.274976	1.61894
ENSG00000148204	CRB2	2.03192	0.301688	6.43393	0.0111961	0.0801656	0.0299	0.160192
ENSG00000148600	CDHR1	2.3165	-2.88169	8.96229	0.00275609	0.0313525	0.000868646	0.00966027
ENSG00000148702	HABP2	3.82538	-1.20736	30.4098	3.49758e-08	9.7904e-06	0.00924379	0.217161
ENSG00000148773	MKI67	2.39607	2.25727	18.8382	1.42286e-05	0.00087235	0.033519	0.225467
ENSG00000149090	PAMR1	3.03723	-0.175024	21.0475	4.48027e-06	0.000373332	0.0226753	0.251081
ENSG00000149294	NCAM1	1.96432	2.44739	14.928	0.00011169	0.00357025	0.0287633	0.147187
ENSG00000149571	KIRREL3	2.46779	-1.51185	10.2437	0.00137155	0.0198044	0.00789979	0.0566623
ENSG00000149633	KIAA1755	2.82111	-0.466112	22.9448	1.66723e-06	0.000179542	0.0133864	0.203873
ENSG00000149972	CNTN5	3.20934	-2.06039	16.4211	5.07175e-05	0.00211595	0.00116781	0.0192741
ENSG00000150394	CDH8	1.87476	-1.78395	5.16674	0.0230233	0.128991	0.00190611	0.0110793
ENSG00000150594	ADRA2A	3.50323	0.536948	15.8805	6.74707e-05	0.00255052	0.0373384	1.01134
ENSG00000150625	GPM6A	2.17974	-0.91981	6.84636	0.00888223	0.0686486	0.0113221	0.0574282
ENSG00000150630	VEGFC	1.51274	3.43702	6.52697	0.0106251	0.0772687	1.54748	7.38672
ENSG00000150764	DIXDC1	1.51325	3.9461	11.7398	0.000611787	0.0113717	0.350286	1.26032
ENSG00000151468	CCDC3	5.26426	2.01577	53.754	2.27226e-13	2.0386e-09	0.0257716	1.38654
ENSG00000151490	PTPRO	1.83892	4.13461	10.0994	0.00148315	0.0208776	0.223653	1.01245
ENSG00000151615	POU4F2	1.89072	-2.52598	7.20122	0.0072854	0.0603529	0.0188353	0.1086
ENSG00000151617	EDNRA	3.35658	6.0142	24.4863	7.48384e-07	9.36872e-05	0.691443	8.97405
ENSG00000151632	AKR1C2	1.78439	1.30859	10.2315	0.0013806	0.0198605	0.071516	0.309457
ENSG00000151640	DPYSL4	2.62147	2.46974	22.6599	1.93364e-06	0.000197078	0.195865	1.9375
ENSG00000151725	CENPU	1.52402	3.51538	9.02744	0.00265957	0.0305636	0.771162	3.12009
ENSG00000152049	KCNE4	1.62328	2.05846	6.32183	0.011926	0.0836563	0.434886	1.61839
ENSG00000152208	GRID2	2.6982	-2.26378	12.8346	0.000340274	0.00771043	0.00210149	0.0216111
ENSG00000152463	OLAH	1.73652	-1.02659	6.61883	0.0100906	0.0747896	0.0276828	0.101522
ENSG00000152580	IGSF10	1.62986	-3.26398	3.9703	0.0463094	0.201523	0.0015771	0.0076086
ENSG00000153002	CPB1	1.70174	-2.52527	5.23954	0.0220791	0.12516	0.00437361	0.0245664
ENSG00000153064	BANK1	2.95174	0.333132	16.2639	5.51039e-05	0.00222691	0.0097057	0.163757
ENSG00000153283	CD96	4.11995	0.641294	38.868	4.53458e-10	4.5203e-07	0.00632552	0.309016
ENSG00000153707	PTPRD	1.96256	4.42109	14.6061	0.000132486	0.00400787	0.103118	0.512991
ENSG00000154016	GRAP	1.85272	-0.826441	6.59203	0.0102436	0.0755362	0.0285701	0.192441
ENSG00000154080	CHST9	2.05967	0.568616	14.8539	0.000116166	0.0036827	0.0278818	0.149416
ENSG00000154096	THY1	2.15524	3.64408	15.6131	7.77159e-05	0.00281146	0.319777	1.77633
ENSG00000154133	ROBO4	1.72413	4.94405	7.47832	0.00624465	0.0543176	0.703831	3.21799
ENSG00000154162	CDH12	3.14116	-1.93261	17.4352	2.97267e-05	0.0014844	0.00298412	0.0361517
ENSG00000154188	ANGPT1	2.44675	1.76901	8.53045	0.00349253	0.0366334	0.0432808	0.567953
ENSG00000154269	ENPP3	1.70765	-1.76759	8.3909	0.00377103	0.0385922	0.00963825	0.0485576
ENSG00000154511	FAM69A	1.81067	2.24768	6.79445	0.00914416	0.0699588	0.163766	0.749321
ENSG00000154553	PDLIM3	1.80128	2.59054	8.60928	0.00334454	0.0356508	0.112496	0.485196
ENSG00000154645	CHODL	3.75869	2.92778	15.3167	9.09108e-05	0.00306625	0.0462808	1.39776
ENSG00000154783	FGD5	1.74784	3.14207	8.17651	0.00424364	0.0419918	0.188291	0.804547
ENSG00000155254	MARVELD1	1.77113	4.67851	14.7344	0.000123769	0.00380215	1.71528	9.13024
ENSG00000155760	FZD7	1.66055	5.07004	13.9119	0.000191581	0.00518241	3.70498	14.548
ENSG00000155962	CLIC2	1.50786	2.22182	8.84469	0.00293943	0.0326516	0.430678	1.67697
ENSG00000156284	CLDN8	3.75433	-0.36656	31.4407	2.0562e-08	6.66779e-06	0.0286399	0.958051
ENSG00000156574	NODAL	3.26485	-2.47381	16.6414	4.51551e-05	0.00196024	0.00622619	0.160456
ENSG00000156738	MS4A1	1.78955	-0.150625	5.84011	0.0156649	0.0995748	0.0158405	0.0943309
ENSG00000156970	BUB1B	1.68407	1.51086	13.2557	0.000271752	0.0065657	0.102245	0.402331
ENSG00000157103	SLC6A1	1.79257	-3.17969	4.76878	0.0289803	0.149655	0.00241992	0.0197911
ENSG00000157240	FZD1	1.80927	4.65994	14.7482	0.000122868	0.00379241	1.39922	6.19758
ENSG00000157613	CREB3L1	1.90922	4.61285	17.5219	2.84022e-05	0.00143461	1.21127	6.67177
ENSG00000157766	ACAN	1.76598	4.38942	7.85782	0.00506015	0.047504	0.157336	0.902563
ENSG00000157833	GAREML	1.98139	2.5823	12.3831	0.000433238	0.00906029	0.219331	1.08332
ENSG00000157851	DPYSL5	2.39938	-0.148017	13.9463	0.000188112	0.00511935	0.0220029	0.191106
ENSG00000157927	RADIL	3.81186	0.309886	29.2386	6.3991e-08	1.47834e-05	0.00535643	0.294914
ENSG00000158104	HPD	2.07425	-2.17617	7.80159	0.00522004	0.0484126	0.00614496	0.0881246
ENSG00000158164	TMSB15A	2.21978	2.4658	21.8008	3.02474e-06	0.000280123	2.33422	14.8026
ENSG00000158402	CDC25C	3.42968	-0.0335325	14.1437	0.000169366	0.00475339	0.00903778	0.155098
ENSG00000158445	KCNB1	1.50713	-1.55116	4.95538	0.0260097	0.139474	0.0247884	0.0796046
ENSG00000158473	CD1D	2.82591	3.26221	25.9293	3.54147e-07	5.55907e-05	0.754807	11.077
ENSG00000158485	CD1B	2.11474	-3.45059	5.44039	0.0196763	0.11596	0.0035064	0.0432401
ENSG00000158578	ALAS2	4.60522	3.87437	12.1664	0.000486586	0.00975891	0.0792361	3.75003
ENSG00000158859	ADAMTS4	1.72413	4.04691	8.87855	0.00288541	0.032278	0.547171	2.3633
ENSG00000159251	ACTC1	3.02397	3.18184	24.3827	7.89731e-07	9.75028e-05	0.289396	3.82649
ENSG00000159307	SCUBE1	3.47183	-0.17942	29.8622	4.63873e-08	1.16683e-05	0.0056008	0.107901
ENSG00000159403	C1R	1.62547	4.63035	11.6208	0.000652191	0.0118699	0.568012	2.22025
ENSG00000159618	ADGRG5	1.62009	0.360446	9.1484	0.00248936	0.0292404	0.0294447	0.243847
ENSG00000159713	TPPP3	1.83589	1.12896	4.8712	0.0273084	0.144026	0.121741	0.637995
ENSG00000159753	RLTPR	2.44562	0.912078	22.9275	1.68229e-06	0.000179678	0.0229571	0.171956
ENSG00000160097	FNDC5	1.56517	-1.01333	5.02583	0.024972	0.135939	0.0433911	0.174238
ENSG00000160117	ANKLE1	2.26371	0.386811	9.64731	0.00189629	0.0243737	0.0191947	0.171481
ENSG00000160161	CILP2	1.97689	1.21783	17.7775	2.48308e-05	0.0013156	0.0757577	0.623748
ENSG00000160185	UBASH3A	4.38252	-1.31482	30.4104	3.49651e-08	9.7904e-06	0	0.156824
ENSG00000160471	COX6B2	1.71591	-0.0180631	5.12449	0.0235905	0.131104	0.0263534	0.334085
ENSG00000160539	PPAPDC3	2.41902	0.0351392	9.33574	0.00224727	0.0273195	0.0466982	2.00042
ENSG00000160593	AMICA1	1.85179	0.361197	11.709	0.000621994	0.0114743	0.0204956	0.1185
ENSG00000160654	CD3G	1.82172	-0.047422	10.0859	0.00149406	0.0209113	0.0404221	0.184392
ENSG00000161270	NPHS1	2.96115	2.18092	12.6447	0.000376633	0.00827842	0.0688214	1.07123
ENSG00000161381	PLXDC1	1.97493	-1.141	6.95615	0.00835316	0.0661056	0.00550794	0.0358321
ENSG00000161888	SPC24	1.93865	0.477303	13.9865	0.000184128	0.00505178	0.0736718	0.35921
ENSG00000162188	GNG3	2.05907	-2.42566	9.16784	0.00246306	0.0290626	0.0420114	0.278022
ENSG00000162367	TAL1	1.52162	1.45154	7.7233	0.00545125	0.0497526	0.105948	0.354761
ENSG00000162374	ELAVL4	2.46625	0.11345	7.34949	0.00670817	0.057046	0.011159	0.073842
ENSG00000162426	SLC45A1	1.79277	-0.37944	7.50656	0.00614747	0.0538157	0.0401202	0.163375
ENSG00000162493	PDPN	1.52355	5.79039	11.7475	0.000609244	0.0113558	1.24803	5.61571
ENSG00000162494	LRRC38	3.66732	6.29207	25.2151	5.1279e-07	7.282e-05	3.4815	102.709
ENSG00000162552	WNT4	1.6472	0.76323	9.86398	0.00168546	0.0225056	0.147655	0.552366
ENSG00000162576	MXRA8	1.5963	5.26451	11.5084	0.000692812	0.0123901	1.11729	4.66913
ENSG00000162599	NFIA	1.79446	4.84342	14.3188	0.000154318	0.00446131	0.376556	1.64355
ENSG00000162616	DNAJB4	1.62413	5.02352	11.7883	0.000596053	0.0111855	1.80847	8.71793
ENSG00000162676	GFI1	1.92761	-2.50142	5.73033	0.0166743	0.103646	0.00769002	0.0380835
ENSG00000162687	KCNT2	2.86323	1.66301	10.9016	0.000960789	0.0155154	0.0273428	0.225015
ENSG00000162692	VCAM1	3.22841	5.92475	28.4427	9.65144e-08	2.01371e-05	0.80159	8.83865
ENSG00000162722	TRIM58	2.14443	2.15287	11.986	0.000536012	0.0104164	0.440018	2.47492
ENSG00000162733	DDR2	2.40849	4.5603	16.4903	4.88993e-05	0.00205324	0.425813	2.72579
ENSG00000162878	PKDCC	2.47943	3.81041	23.3459	1.3533e-06	0.000152483	0.359885	2.67282
ENSG00000162881	OXER1	1.86503	0.212781	5.50419	0.018971	0.113291	0.234971	1.05241
ENSG00000162882	HAAO	2.76307	-0.45064	17.8711	2.3638e-05	0.00127754	0.0279139	0.220933
ENSG00000163017	ACTG2	2.488	-0.418984	13.3692	0.000255789	0.00629878	0.0231864	0.171219
ENSG00000163331	DAPL1	1.76174	-0.789139	4.58073	0.0323334	0.160061	0.0614637	0.267605
ENSG00000163359	COL6A3	2.31689	5.87706	15.341	8.97469e-05	0.00304998	0.238369	1.52012
ENSG00000163431	LMOD1	2.21364	0.483395	7.79841	0.00522922	0.0484323	0.0546909	0.375071
ENSG00000163508	EOMES	3.16815	-1.9123	15.8298	6.93036e-05	0.00259995	0.00362725	0.0777068
ENSG00000163531	NFASC	2.57566	-0.0487106	13.4938	0.000239351	0.00603195	0.00212412	0.0154413
ENSG00000163554	SPTA1	5.04706	-0.105758	42.3421	7.66234e-11	1.28895e-07	0.00107576	0.0847601
ENSG00000163564	PYHIN1	1.91963	-0.762972	7.3538	0.00669213	0.0569455	0.0169738	0.162904
ENSG00000163623	NKX6-1	2.93405	-2.98596	11.6047	0.000657847	0.0119216	0.00176482	0.0447648
ENSG00000163637	PRICKLE2	1.57414	3.56523	9.73103	0.00181183	0.0236496	0.416897	1.64808
ENSG00000163661	PTX3	2.41853	7.65294	11.8533	0.000575592	0.0109099	24.1084	240.631
ENSG00000163736	PPBP	1.62581	3.41492	6.48628	0.010871	0.0783174	5.98722	103.859
ENSG00000163737	PF4	3.26469	1.58701	28.8056	8.00196e-08	1.74614e-05	0.561935	31.2721
ENSG00000163751	CPA3	2.71371	-2.84962	10.2354	0.00137768	0.0198502	0.00255862	0.110385
ENSG00000163827	LRRC2	1.94619	0.393745	8.77728	0.00305006	0.0336168	0.0388735	0.534396
ENSG00000163909	HEYL	2.98389	3.55391	25.4848	4.45881e-07	6.55785e-05	0.724001	6.8772
ENSG00000163995	ABLIM2	1.6851	-1.914	6.47996	0.0109097	0.0785123	0.00523899	0.0192556
ENSG00000164035	EMCN	2.00129	4.01649	7.79338	0.00524379	0.0485376	0.468567	2.80322
ENSG00000164093	PITX2	2.00981	-2.72358	6.92432	0.00850313	0.0668795	0.0018156	0.00854635
ENSG00000164109	MAD2L1	2.34185	4.10511	22.9317	1.67859e-06	0.000179678	0.549878	3.67104
ENSG00000164112	TMEM155	2.5458	-3.22063	8.39928	0.0037537	0.0385027	0.000764998	0.0144331
ENSG00000164120	HPGD	2.03622	5.11624	5.05402	0.0245689	0.134706	0.612176	2.92419
ENSG00000164161	HHIP	2.28839	3.07363	13.65	0.000220245	0.00571087	0.13498	1.11111
ENSG00000164237	CMBL	1.64589	2.02784	5.6225	0.0177313	0.108021	0.290492	1.11084
ENSG00000164287	CDC20B	2.01464	-2.4487	8.71087	0.00316318	0.0343795	0.00609531	0.0354338
ENSG00000164330	EBF1	2.87216	4.8661	17.1907	3.38088e-05	0.00161628	0.178348	1.76927
ENSG00000164404	GDF9	2.44524	-0.123883	9.79385	0.00175097	0.0230564	0.0169031	0.171776
ENSG00000164465	DCBLD1	1.6314	4.00128	12.1757	0.000484164	0.00973209	0.465174	2.22941
ENSG00000164484	TMEM200A	2.30384	4.66166	17.3839	3.05397e-05	0.0015027	0.473641	3.54344
ENSG00000164616	FBXL21	2.49907	0.856637	8.95711	0.00276391	0.031415	0.0539158	0.366755
ENSG00000164619	BMPER	2.97947	3.8763	32.3867	1.26346e-08	4.72305e-06	0.313563	3.26617
ENSG00000164692	COL1A2	2.40497	6.97377	19.3311	1.099e-05	0.000723219	1.39729	10.0786
ENSG00000164756	SLC30A8	2.1162	-1.06489	8.87932	0.00288419	0.0322778	0.00534406	0.0794017
ENSG00000164920	OSR2	4.58126	0.00534624	32.8178	1.01215e-08	4.00617e-06	0.00409871	0.157457
ENSG00000164946	FREM1	1.5803	1.84044	12.5723	0.000391497	0.00847719	0.0535848	0.194532
ENSG00000165061	ZMAT4	3.12789	1.33142	33.435	7.36848e-09	3.19875e-06	0.0412793	0.655766
ENSG00000165124	SVEP1	2.61667	1.3748	22.2337	2.41405e-06	0.00023627	0.0185955	0.146888
ENSG00000165152	TMEM246	1.69518	3.66826	12.6016	0.00038541	0.00838411	0.376679	1.52644
ENSG00000165186	PTCHD1	1.6514	3.38784	13.2295	0.000275579	0.00664029	0.249797	1.09909
ENSG00000165304	MELK	1.64813	2.13621	9.13427	0.00250866	0.0293567	0.105969	0.510286
ENSG00000165309	ARMC3	2.39197	-2.3293	11.9788	0.000538104	0.010427	0.00300999	0.0269045
ENSG00000165376	CLDN2	1.6571	-1.46165	8.08434	0.00446494	0.043494	0.0203942	0.119129
ENSG00000165409	TSHR	1.94463	-1.81357	9.36567	0.00221087	0.0270829	0.011836	0.0527543
ENSG00000165424	ZCCHC24	2.48427	3.74443	17.0829	3.57828e-05	0.00166914	0.544241	4.70529
ENSG00000165480	SKA3	2.55004	1.84243	8.07587	0.00448586	0.0436499	0.0824466	0.594049
ENSG00000165490	DDIAS	2.42811	2.29625	7.28621	0.00694859	0.0584441	0.077918	0.530903
ENSG00000165566	AMER2	2.59556	-1.80048	11.2538	0.000794585	0.0136916	0.00696191	0.0641032
ENSG00000165621	OXGR1	2.98624	-2.9512	12.0098	0.000529226	0.0103544	0	0.0452682
ENSG00000165682	CLEC1B	4.17727	-1.26365	26.425	2.73978e-07	4.63782e-05	0	0.634761
ENSG00000165702	GFI1B	4.36705	-0.085705	39.4811	3.31244e-10	3.87628e-07	0.00553543	0.472176
ENSG00000165807	PPP1R36	1.6659	-0.435881	5.03401	0.0248543	0.135604	0.0397395	0.200785
ENSG00000165821	SALL2	1.51426	2.31592	4.59598	0.0320469	0.159229	0.132064	0.561369
ENSG00000166073	GPR176	2.64989	5.10227	25.4047	4.64783e-07	6.79871e-05	0.603848	6.04182
ENSG00000166086	JAM3	1.7333	5.36709	13.6277	0.000222876	0.0057459	1.36317	6.20601
ENSG00000166106	ADAMTS15	1.76958	2.31301	6.71504	0.00956032	0.0723211	0.330602	1.46349
ENSG00000166147	FBN1	1.89625	5.40497	13.3998	0.000251648	0.00624249	0.559838	2.81234
ENSG00000166292	TMEM100	4.01825	0.548036	36.9213	1.22995e-09	1.0345e-06	0.0446958	1.0374
ENSG00000166342	NETO1	1.78058	3.12023	14.686	0.000126984	0.00387063	0.326889	2.09564
ENSG00000166396	SERPINB7	1.89978	1.3287	13.7741	0.000206157	0.00546672	0.0768262	0.505312
ENSG00000166426	CRABP1	2.15105	2.80896	13.9814	0.000184628	0.00505519	1.32733	8.27715
ENSG00000166428	PLD4	3.81972	-0.683741	23.9779	9.7448e-07	0.000116054	0.00298208	0.149794
ENSG00000166482	MFAP4	3.61266	3.91838	30.2511	3.79573e-08	1.04013e-05	0.24051	4.24597
ENSG00000166582	CENPV	1.51321	5.775	12.3941	0.000430687	0.00905279	4.43978	18.0237
ENSG00000166670	MMP10	1.97572	6.07732	9.27808	0.00231913	0.0278782	9.59263	54.2268
ENSG00000166743	ACSM1	2.10895	-1.5506	10.2814	0.0013438	0.019508	0.0105658	0.0576918
ENSG00000166803	KIAA0101	2.25613	3.71433	18.3301	1.85745e-05	0.00105918	0.466058	3.01171
ENSG00000166851	PLK1	1.94928	2.19065	13.5763	0.000229061	0.00586044	0.146082	0.722159
ENSG00000166856	GPR182	3.60713	-1.74895	17.1808	3.39859e-05	0.00162183	0.0056728	0.132692
ENSG00000166922	SCG5	1.74092	-1.87764	5.61458	0.0178117	0.108388	0.00909223	0.0463495
ENSG00000166947	EPB42	4.83898	1.85886	33.8601	5.92199e-09	2.92902e-06	0.00748994	0.670111
ENSG00000166979	EVA1C	2.0364	0.684216	5.6649	0.0173077	0.10622	0.0323268	0.154535
ENSG00000167157	PRRX2	2.29446	2.51123	18.2643	1.92277e-05	0.00109156	1.12048	9.50344
ENSG00000167165	UGT1A6	2.24587	-0.493506	7.45549	0.00632431	0.0547885	0.0231574	0.17542
ENSG00000167183	PRR15L	2.96725	-2.4499	15.3604	8.88294e-05	0.00303792	0.0171694	0.286053
ENSG00000167244	IGF2	2.72437	6.74148	21.8725	2.91386e-06	0.000272315	0.915783	8.58012
ENSG00000167261	DPEP2	2.17264	-2.78431	8.08607	0.00446068	0.0434682	0.00245373	0.0261763
ENSG00000167286	CD3D	2.86485	0.246486	10.9115	0.000955716	0.0154772	0.0980036	1.04338
ENSG00000167332	OR51E2	2.75133	-3.09895	10.2451	0.00137048	0.0197995	0.00252985	0.0510003
ENSG00000167371	PRRT2	2.69026	0.898545	11.0367	0.000893238	0.014813	0.0344062	0.310523
ENSG00000167483	FAM129C	2.8557	0.151974	14.352	0.000151615	0.00441158	0.00588149	0.152129
ENSG00000167531	LALBA	2.11474	-3.45059	5.44039	0.0196763	0.11596	0.00430766	0.0499402
ENSG00000167664	TMIGD2	2.87396	-3.0231	11.2571	0.000793186	0.0136916	0.00257263	0.0646861
ENSG00000167693	NXN	1.55476	4.6405	11.3051	0.00077293	0.0134824	0.816935	3.02185
ENSG00000167768	KRT1	3.53221	-1.04831	22.2124	2.44092e-06	0.000238034	0.019652	0.309719
ENSG00000167900	TK1	2.46756	4.01764	19.495	1.00864e-05	0.000680387	0.703658	5.01943
ENSG00000167914	GSDMA	1.51272	-2.75385	4.56201	0.0326887	0.161286	0.0251989	0.0892925
ENSG00000167941	SOST	4.47707	1.78404	16.0592	6.13931e-05	0.00239518	0.0888328	3.06959
ENSG00000167992	VWCE	2.47636	1.09814	9.35404	0.00222495	0.0271832	0.0332251	0.298263
ENSG00000168077	SCARA3	2.98693	3.76252	34.1145	5.19616e-09	2.91364e-06	0.432741	5.60965
ENSG00000168078	PBK	3.20771	2.10631	29.04	7.08987e-08	1.56413e-05	0.130793	1.60652
ENSG00000168135	KCNJ4	2.5458	-3.22063	8.39928	0.0037537	0.0385027	0.00412218	0.0689448
ENSG00000168229	PTGDR	2.124	-1.02146	10.8094	0.00100988	0.016049	0.0518061	0.313298
ENSG00000168282	MGAT2	1.66797	0.328181	10.8324	0.000997394	0.0159482	0.165221	0.801116
ENSG00000168334	XIRP1	3.01745	-0.502558	15.3362	8.99752e-05	0.00304998	0.00652073	0.0852721
ENSG00000168386	FILIP1L	1.65814	6.26273	9.69483	0.00184787	0.0239805	1.28723	6.73563
ENSG00000168453	HR	3.51307	-2.03856	19.8909	8.19901e-06	0.0005838	0.00169487	0.0405894
ENSG00000168497	SDPR	1.69259	3.25742	12.9716	0.000316251	0.00735687	0.980262	8.17362
ENSG00000168542	COL3A1	2.54651	7.1573	28.2128	1.08683e-07	2.20117e-05	2.80195	21.0333
ENSG00000168671	UGT3A2	3.48718	-2.30744	19.8725	8.27806e-06	0.000587873	0.00247044	0.0780336
ENSG00000168734	PKIG	1.58716	6.93907	12.1682	0.000486121	0.00975687	5.5544	24.5299
ENSG00000168748	CA7	3.83079	-2.35373	20.6492	5.51612e-06	0.000434113	0	0.0835686
ENSG00000168754	FAM178B	2.41554	-2.81706	8.62985	0.00330699	0.0353064	0.00292993	0.029268
ENSG00000168843	FSTL5	1.52644	-2.52599	4.36221	0.0367446	0.173841	0.00630031	0.0236109
ENSG00000168952	STXBP6	3.75796	1.69125	22.5216	2.07795e-06	0.000208687	0.0233364	0.402971
ENSG00000168992	OR7E102P	1.71468	-3.22066	4.42574	0.0354008	0.16966	0.0261934	0.139956
ENSG00000169071	ROR2	1.99886	2.90405	16.1155	5.95952e-05	0.00236231	0.169113	1.15077
ENSG00000169129	AFAP1L2	2.3158	2.4929	17.1382	3.47559e-05	0.00163396	0.11556	0.746996
ENSG00000169174	PCSK9	1.91823	-0.0972729	5.81063	0.0159296	0.100715	0.0491702	0.217894
ENSG00000169218	RSPO1	2.20236	-2.95062	7.99545	0.00468951	0.0451586	0.00323592	0.0206874
ENSG00000169245	CXCL10	1.98326	-0.340907	4.91475	0.0266284	0.141529	0.367885	1.64458
ENSG00000169248	CXCL11	3.0404	-2.91628	12.7885	0.000348748	0.00780999	0.00357705	0.104867
ENSG00000169306	IL1RAPL1	2.45654	1.21538	12.8111	0.000344577	0.00775442	0.10894	0.935463
ENSG00000169418	NPR1	1.50464	2.78183	8.01931	0.00462813	0.0446793	0.516835	1.71669
ENSG00000169442	CD52	3.80426	0.237529	35.4164	2.66242e-09	1.66649e-06	0.0664161	1.96775
ENSG00000169504	CLIC4	1.5168	8.21908	12.3736	0.000435441	0.00909223	15.6848	62.5512
ENSG00000169575	VPREB1	4.96291	0.672837	35.7575	2.2347e-09	1.54223e-06	0.0322776	3.12403
ENSG00000169583	CLIC3	2.74544	-0.121392	14.5658	0.000135349	0.00407561	0.0754865	0.650913
ENSG00000169679	BUB1	1.91679	2.09996	8.60188	0.00335815	0.0357676	0.0824287	0.501103
ENSG00000169704	GP9	3.15163	0.0234905	12.827	0.000341656	0.00772465	0.0906822	6.88233
ENSG00000169783	LINGO1	3.48953	1.24546	22.3592	2.26121e-06	0.000225825	0.0224388	0.349249
ENSG00000169836	TACR3	2.81461	-3.06036	10.7664	0.00103361	0.0162688	0	0.0378482
ENSG00000169855	ROBO1	1.86381	4.94658	11.6131	0.000654887	0.0118879	0.253221	1.07908
ENSG00000169877	AHSP	5.19987	2.348	19.8178	8.51874e-06	0.000598647	0.127396	11.8907
ENSG00000169946	ZFPM2	2.92707	2.75277	19.5922	9.58573e-06	0.000655256	0.0634838	0.674563
ENSG00000170180	GYPA	6.06861	2.0697	32.7022	1.07418e-08	4.19008e-06	0.0046718	1.13122
ENSG00000170312	CDK1	1.93281	3.38937	9.55824	0.00199053	0.0250798	0.3165	1.8063
ENSG00000170390	DCLK2	1.6142	1.94015	10.2819	0.00134341	0.019508	0.137654	0.47908
ENSG00000170396	ZNF804A	2.50094	2.44245	18.051	2.1506e-05	0.00119279	0.155011	1.18196
ENSG00000170439	METTL7B	2.39594	0.218382	10.1846	0.00141616	0.0202314	0.10462	0.831468
ENSG00000170476	MZB1	3.77114	-1.83057	24.6381	6.91707e-07	8.82337e-05	0.0031797	0.11384
ENSG00000170482	SLC23A1	2.49502	-1.87953	14.8621	0.000115665	0.00367114	0.0111859	0.0886031
ENSG00000170558	CDH2	2.27561	7.10112	23.1866	1.47022e-06	0.000162413	3.76492	26.5728
ENSG00000170577	SIX2	4.86166	4.86018	55.5401	9.15719e-14	1.65693e-09	0.610232	33.7938
ENSG00000170775	GPR37	2.25905	2.65441	18.3486	1.83957e-05	0.00105121	0.548262	4.31605
ENSG00000170786	SDR16C5	3.67931	-1.18373	21.9943	2.73465e-06	0.000259166	0.00409117	0.146441
ENSG00000170893	TRH	2.65286	2.51404	23.101	1.53708e-06	0.000168173	0.357409	2.99419
ENSG00000170961	HAS2	4.01024	7.81677	46.8349	7.72263e-12	2.3095e-08	4.88966	112.271
ENSG00000170967	DDI1	2.17222	-3.17843	6.33666	0.0118267	0.0832211	0.00326458	0.0439541
ENSG00000170989	S1PR1	1.59955	4.8808	5.39111	0.0202395	0.118303	2.93996	12.3446
ENSG00000171126	KCNG3	2.84796	0.974244	13.3586	0.000257239	0.00632097	0.0345983	1.03767
ENSG00000171241	SHCBP1	2.76408	2.3257	24.1604	8.86346e-07	0.000107946	0.1327	1.27813
ENSG00000171320	ESCO2	2.89678	2.73865	11.6037	0.000658206	0.0119216	0.0863981	1.00308
ENSG00000171476	HOPX	2.65351	3.64545	15.3067	9.13938e-05	0.00307302	0.114218	1.37297
ENSG00000171488	LRRC8C	1.53774	5.90011	8.76458	0.00307137	0.0337688	1.88209	9.43259
ENSG00000171564	FGB	3.08695	0.62662	8.07458	0.00448905	0.0436499	0.0347586	0.394611
ENSG00000171596	NMUR1	1.73762	-3.40192	4.07102	0.0436249	0.194479	0.00182692	0.0278286
ENSG00000171724	VAT1L	5.04694	-0.103964	30.1933	3.91057e-08	1.04211e-05	0.0153075	0.894528
ENSG00000171848	RRM2	3.2674	3.5909	31.1397	2.40107e-08	7.34793e-06	0.122709	1.51705
ENSG00000171873	ADRA1D	3.40356	2.34013	27.4137	1.64262e-07	3.00756e-05	0.183977	4.43974
ENSG00000171903	CYP4F11	2.41842	-2.81682	9.22514	0.00238714	0.0283839	0.00158995	0.0171058
ENSG00000172061	LRRC15	2.17929	0.181396	10.4953	0.00119681	0.0180562	0.0553702	0.618559
ENSG00000172156	CCL11	2.26205	-0.801799	7.00948	0.00810793	0.0647359	0.1082	0.95372
ENSG00000172215	CXCR6	2.2309	-0.379933	9.8243	0.00172222	0.022823	0.0204578	0.365799
ENSG00000172236	TPSAB1	1.70877	-1.12107	5.26292	0.0217844	0.124038	0.0370014	0.345479
ENSG00000172458	IL17D	1.53635	1.77653	8.59776	0.00336577	0.0357691	0.352139	1.93601
ENSG00000172508	CARNS1	1.64024	-1.51064	3.94863	0.0469096	0.203007	0.00618808	0.027098
ENSG00000172543	CTSW	2.33698	0.447865	9.37787	0.0021962	0.0269679	0.0745471	0.963826
ENSG00000172548	NIPAL4	2.04891	1.62597	17.8123	2.43806e-05	0.00129941	0.163458	0.846376
ENSG00000172572	PDE3A	3.06202	5.22327	21.6739	3.23162e-06	0.000292859	0.56801	6.94573
ENSG00000172724	CCL19	3.20798	-0.0247154	19.334	1.09736e-05	0.000723219	0.0939289	1.16692
ENSG00000172733	PURG	2.05415	1.30082	18.0808	2.11724e-05	0.00117739	0.116218	0.810401
ENSG00000172803	SNX32	1.69674	-0.203886	7.52596	0.00608161	0.0534732	0.0271787	0.143125
ENSG00000172819	RARG	2.09435	1.89416	7.53044	0.0060665	0.0534306	0.0699609	0.332032
ENSG00000172940	SLC22A13	2.81525	-3.06019	10.7101	0.00106551	0.0166734	0.00233376	0.0540262
ENSG00000172986	GXYLT2	2.76303	2.44915	22.8887	1.71657e-06	0.000181784	0.294551	2.41355
ENSG00000173227	SYT12	2.00579	-0.0128864	5.76879	0.0163133	0.102168	0.0140948	0.215909
ENSG00000173253	DMRT2	3.56606	-2.55271	17.8424	2.39981e-05	0.00128667	0	0.0331935
ENSG00000173376	NDNF	3.32371	1.11965	16.8255	4.09797e-05	0.00183798	0.0501434	1.16829
ENSG00000173546	CSPG4	2.16931	3.22881	11.0067	0.00090781	0.0149884	0.357625	2.05646
ENSG00000173638	SLC19A1	1.5427	4.90755	12.8343	0.00034033	0.00771043	0.679214	2.79515
ENSG00000173641	HSPB7	1.97188	1.08179	5.43386	0.01975	0.116197	0.0464842	0.446631
ENSG00000173698	ADGRG2	1.70858	2.37085	8.45804	0.00363433	0.0376803	0.0369112	0.193616
ENSG00000173762	CD7	3.84866	-1.0364	29.872	4.61518e-08	1.16683e-05	0.0033129	0.124954
ENSG00000173809	TDRD12	2.28736	-0.159499	6.0042	0.0142719	0.0936883	0.0205253	0.28443
ENSG00000173868	PHOSPHO1	3.06806	0.694616	12.7098	0.000363737	0.00803775	0.0308816	0.39538
ENSG00000173918	C1QTNF1	2.09631	1.06477	11.0812	0.000872071	0.0146105	0.0314617	0.169534
ENSG00000173926	MARCH3	1.66725	3.88794	10.3797	0.00127405	0.0187999	0.842479	3.77243
ENSG00000174059	CD34	1.56182	2.77315	4.57118	0.0325142	0.160631	0.197721	0.802047
ENSG00000174099	MSRB3	1.98473	5.58043	12.3077	0.000451088	0.00930155	0.800284	5.49084
ENSG00000174136	RGMB	1.6575	4.25564	14.0188	0.000180991	0.00500141	0.682115	2.9521
ENSG00000174327	SLC16A13	1.61677	1.0819	4.10829	0.0426735	0.191958	0.337801	1.22665
ENSG00000174332	GLIS1	2.55545	-2.07696	14.3787	0.000149487	0.00436855	0.0118328	0.118105
ENSG00000174343	CHRNA9	4.9521	-0.372271	40.026	2.50604e-10	3.06591e-07	0.00505221	0.439063
ENSG00000174460	ZCCHC12	1.72067	-1.56435	6.48762	0.0108628	0.0782842	0.0997136	0.424254
ENSG00000174469	CNTNAP2	3.38265	-1.17583	23.9964	9.65171e-07	0.000115931	0.00453935	0.0645673
ENSG00000174498	IGDCC3	2.95376	1.6268	16.166	5.80275e-05	0.00231379	0.061767	0.797063
ENSG00000174576	NPAS4	1.84401	-2.13526	5.03239	0.0248775	0.135636	0.0195553	0.0910234
ENSG00000174740	PABPC5	1.60316	-0.704565	5.60049	0.0179555	0.108992	0.0903218	0.401919
ENSG00000174807	CD248	4.31956	4.47185	17.6961	2.59156e-05	0.00135969	0.628717	18.1963
ENSG00000174871	CNIH2	1.81316	-2.35358	7.82717	0.00514666	0.0479316	0.0132715	0.0716228
ENSG00000175063	UBE2C	2.58784	3.75284	21.5087	3.52232e-06	0.000311853	0.587786	4.52832
ENSG00000175084	DES	3.50691	1.16573	20.9689	4.66807e-06	0.000384224	0.0569219	1.17497
ENSG00000175097	RAG2	3.80577	-2.37531	17.7719	2.49034e-05	0.00131685	0	0.0536446
ENSG00000175170	FAM182B	2.20226	-1.9847	11.1962	0.00081964	0.0139495	0.0065793	0.0651904
ENSG00000175229	GAL3ST3	1.83666	-0.796191	5.92121	0.0149597	0.0966259	0.0925424	0.478701
ENSG00000175305	CCNE2	1.6556	1.70964	9.35154	0.00222799	0.0272051	0.109067	0.442326
ENSG00000175463	TBC1D10C	2.03592	0.229687	6.90647	0.00858846	0.0672754	0.0239325	0.157769
ENSG00000175899	A2M	1.75769	5.05073	6.50515	0.0107563	0.0778657	0.97264	5.80119
ENSG00000176009	ASCL3	2.73672	-2.23919	12.5493	0.000396353	0.00856854	0.0134393	1.20799
ENSG00000176040	TMPRSS7	1.89382	-2.9508	6.16255	0.0130483	0.0883632	0.00354332	0.0189033
ENSG00000176046	NUPR1	2.73917	1.96124	28.7673	8.16181e-08	1.75529e-05	0.116297	1.21017
ENSG00000176083	ZNF683	2.20956	-3.40208	6.06612	0.0137799	0.0915996	0	0.00982925
ENSG00000176320	RP11-404O13.5	2.8036	-1.64625	15.6619	7.57335e-05	0.00275455	0.0328208	0.301362
ENSG00000176678	FOXL1	1.58627	3.30084	6.26759	0.0122966	0.0852081	0.853593	4.41762
ENSG00000176890	TYMS	1.57698	4.63176	13.0767	0.000298992	0.00707771	1.80634	6.7159
ENSG00000177045	SIX5	1.54239	0.353981	5.15263	0.0232112	0.129612	0.052078	0.29565
ENSG00000177112	MRVI1-AS1	1.92296	-2.63562	6.74824	0.009384	0.0713476	0.0192511	0.101476
ENSG00000177272	KCNA3	4.25293	-2.02103	24.884	6.08858e-07	8.23488e-05	0	0.285092
ENSG00000177335	C8orf31	1.74668	-2.88114	5.41563	0.0199573	0.117077	0.00418109	0.0228743
ENSG00000177455	CD19	3.26062	-0.482368	16.8001	4.15316e-05	0.00185377	0.00819808	0.11928
ENSG00000177494	ZBED2	2.23921	-0.689633	10.2555	0.00136278	0.0197094	0.0525527	0.577023
ENSG00000177511	ST8SIA3	2.81481	-3.06032	10.9789	0.000921546	0.0150781	0.00113125	0.0157505
ENSG00000177602	GSG2	2.18287	-1.29386	11.4549	0.000713067	0.0126598	0.0901895	0.505966
ENSG00000178033	FAM26E	1.72504	1.65374	5.58251	0.0181407	0.109727	0.104018	0.73717
ENSG00000178301	AQP11	1.74655	0.687975	4.4662	0.0345718	0.167206	0.169046	0.906205
ENSG00000178342	KCNG2	2.99785	0.723007	30.2163	3.86449e-08	1.04013e-05	0.0817412	1.45224
ENSG00000178343	SHISA3	1.62436	4.61109	13.307	0.000264416	0.00645218	5.02943	21.7131
ENSG00000178401	DNAJC22	1.6946	0.97797	6.86242	0.00880271	0.0682781	0.0806456	0.636461
ENSG00000178538	CA8	1.63232	4.802	7.26159	0.00704449	0.0590662	1.519	5.98426
ENSG00000178999	AURKB	2.89826	2.18376	13.7013	0.000214307	0.00560552	0.077275	0.775375
ENSG00000179097	HTR1F	4.80203	-0.33172	33.9456	5.66758e-09	2.92902e-06	0.0134399	0.922629
ENSG00000179348	GATA2	2.07415	3.51475	8.87749	0.00288708	0.0322833	0.339499	1.99048
ENSG00000179447	RP5-1027G4.3	2.25756	-2.91643	7.96993	0.00475607	0.0455065	0.00948308	0.121674
ENSG00000179580	RNF151	2.38883	-3.3082	7.0457	0.00794557	0.0637992	0	0.053246
ENSG00000179639	FCER1A	2.47402	-2.78337	9.66654	0.00187654	0.0242008	0	0.184344
ENSG00000179772	FOXS1	2.66171	0.695122	10.1111	0.00147377	0.0207895	0.261969	2.18552
ENSG00000179774	ATOH7	2.58055	-0.21879	13.9562	0.000187118	0.00509744	0.093209	1.60666
ENSG00000180044	C3orf80	2.77106	-0.975742	20.3856	6.33052e-06	0.000484051	0.0297856	0.341424
ENSG00000180139	ACTA2-AS1	1.5003	-2.3523	3.95219	0.0468103	0.202752	0.0250762	0.0831282
ENSG00000180318	ALX1	3.64012	0.538784	18.5544	1.65124e-05	0.000959895	0.0965283	2.28632
ENSG00000180440	SERTM1	2.59833	-2.17978	9.40493	0.00216402	0.0266688	0.0185864	0.174509
ENSG00000180447	GAS1	2.75673	5.38303	27.8686	1.29842e-07	2.5324e-05	3.26599	28.136
ENSG00000180535	BHLHA15	1.83814	-1.96604	6.14441	0.0131828	0.0889484	0.0283075	0.512931
ENSG00000180644	PRF1	3.26214	-0.555069	25.7239	3.93908e-07	6.00341e-05	0.0236334	0.283627
ENSG00000180720	CHRM4	1.71408	-3.22113	4.46404	0.0346154	0.167297	0.0112706	0.0890525
ENSG00000180730	SHISA2	2.61346	6.37411	23.7591	1.09177e-06	0.000125577	7.10634	54.9875
ENSG00000180739	S1PR5	4.26313	2.08264	24.5072	7.40341e-07	9.31135e-05	0.0414532	1.43464
ENSG00000180772	AGTR2	4.85232	1.67771	22.8012	1.79652e-06	0.000187416	0.0376263	2.4923
ENSG00000180871	CXCR2	2.21198	-3.40156	6.00207	0.0142891	0.0936883	0	0.0185516
ENSG00000180875	GREM2	4.33719	-1.95033	25.6925	4.0039e-07	6.04624e-05	0.00204232	0.192741
ENSG00000180998	GPR137C	1.81973	2.32008	13.8392	0.00019914	0.00531733	0.136149	0.744155
ENSG00000181072	CHRM2	4.35116	-0.919015	33.1181	8.67278e-09	3.60732e-06	0.00497127	0.159981
ENSG00000181092	ADIPOQ	2.91517	-2.284	16.184	5.74761e-05	0.00229862	0.00158717	0.0409117
ENSG00000181104	F2R	1.83069	8.09685	15.9454	6.51957e-05	0.00251113	24.3811	110.742
ENSG00000181195	PENK	5.40702	5.91408	44.604	2.41194e-11	4.93663e-08	0.367793	18.7528
ENSG00000181291	TMEM132E	3.95865	-1.6762	25.7535	3.87932e-07	5.9664e-05	0.00499543	0.218008
ENSG00000181378	CCDC108	2.01277	-3.26383	5.71579	0.016813	0.104171	0.000172596	0.00299284
ENSG00000181418	DDN	1.68613	1.20018	5.716	0.016811	0.104171	0.218728	1.33469
ENSG00000181458	TMEM45A	2.00105	2.78614	6.28673	0.0121645	0.0846454	0.201553	1.38199
ENSG00000181656	GPR88	2.57343	-0.302813	10.0841	0.00149551	0.0209113	0.0400428	0.58763
ENSG00000182050	MGAT4C	4.05266	0.0732322	36.3866	1.61811e-09	1.24433e-06	0.00185697	0.0534785
ENSG00000182218	HHIPL1	2.87754	0.879722	11.2876	0.000780263	0.0135402	0.0240627	0.86146
ENSG00000182347	PDSS1P1	1.96055	-2.05669	7.62354	0.00576114	0.0514982	0.0913529	0.440537
ENSG00000182379	NXPH4	2.53592	0.701659	20.4819	6.01966e-06	0.000464238	0.0692215	0.968087
ENSG00000182463	TSHZ2	1.80378	3.84789	11.1317	0.000848651	0.0142848	0.252156	1.29547
ENSG00000182492	BGN	2.41894	5.34512	15.0276	0.00010595	0.00341104	1.30946	9.50939
ENSG00000182896	TMEM95	1.61323	-2.37529	5.70449	0.0169216	0.104628	0.0339189	0.129796
ENSG00000183166	CALN1	3.1375	-2.85008	11.6025	0.000658644	0.0119216	0.000225286	0.00717037
ENSG00000183242	WT1-AS	2.5106	1.81845	10.657	0.00109654	0.0170401	0.100555	0.865973
ENSG00000183346	C10orf107	3.11444	-2.13603	17.2845	3.218e-05	0.00155498	0.017496	0.266209
ENSG00000183496	MEX3B	2.26547	3.56897	17.7643	2.50036e-05	0.00131955	0.396102	3.04513
ENSG00000183508	FAM46C	2.63505	2.49614	19.9781	7.83344e-06	0.000569609	0.221657	1.84816
ENSG00000183578	TNFAIP8L3	2.99191	1.59452	6.6036	0.0101773	0.0752116	0.203139	2.96649
ENSG00000183644	C11orf88	2.16374	-2.35141	8.8384	0.00294958	0.0327188	0.00716082	0.0486373
ENSG00000183801	OLFML1	4.00358	1.03263	24.8566	6.17574e-07	8.311e-05	0.0184879	0.655686
ENSG00000183807	FAM162B	1.54414	-1.52333	4.86069	0.0274753	0.144603	0.294569	0.951647
ENSG00000183837	PNMA3	1.73044	1.29049	6.50558	0.0107537	0.0778657	0.11223	0.512702
ENSG00000183856	IQGAP3	1.55855	1.12353	6.4002	0.0114108	0.0812816	0.0783308	0.359435
ENSG00000183876	ARSI	2.04412	0.980616	14.6089	0.00013229	0.00400787	0.182511	1.35365
ENSG00000183918	SH2D1A	2.68211	-1.20889	13.2916	0.000266594	0.00648768	0.0183339	0.162486
ENSG00000183971	NPW	2.82563	3.92508	25.1254	5.37212e-07	7.45313e-05	1.13967	14.4591
ENSG00000184005	ST6GALNAC3	2.08298	3.95228	7.98455	0.00471782	0.0453177	0.584809	3.34352
ENSG00000184058	TBX1	2.26152	-2.91546	8.26075	0.00405113	0.040746	0.00343017	0.0298043
ENSG00000184160	ADRA2C	1.57686	2.57701	9.30155	0.0022896	0.0276715	0.727355	2.65088
ENSG00000184163	FAM132A	2.07105	1.74955	5.13458	0.0234537	0.130506	0.289268	1.74071
ENSG00000184347	SLIT3	2.21263	2.47522	12.3203	0.000448047	0.00926917	0.0609765	0.314077
ENSG00000184507	NUTM1	2.62386	-1.67591	15.9333	6.56142e-05	0.00251568	0.00143794	0.104854
ENSG00000184613	NELL2	2.10443	-0.039059	9.73473	0.00180818	0.0236134	0.0106686	0.0851188
ENSG00000184661	CDCA2	2.9374	2.07782	23.7906	1.07404e-06	0.000124067	0.0683513	0.752293
ENSG00000184672	RALYL	1.98666	1.4279	15.964	6.45601e-05	0.0024966	0.050242	0.260523
ENSG00000184702	SEPT5	2.8735	2.22584	20.0325	7.61362e-06	0.000558367	0.0318645	0.396051
ENSG00000184809	B3GALT5-AS1	1.61039	-2.28438	4.78483	0.0287114	0.148838	0.0282004	0.103228
ENSG00000184828	ZBTB7C	2.00297	0.0502841	13.6372	0.000221751	0.00572786	0.0116252	0.0721557
ENSG00000184937	WT1	2.69912	4.01788	27.9462	1.24737e-07	2.46861e-05	0.186091	1.91112
ENSG00000185038	MROH2A	2.30153	-3.35447	6.68221	0.009738	0.0731043	0.000629055	0.00817549
ENSG00000185052	SLC24A3	2.33159	1.48404	9.25064	0.00235413	0.0281389	0.0826591	0.851681
ENSG00000185070	FLRT2	1.68918	5.35536	10.5469	0.00116382	0.0176972	0.378573	1.90954
ENSG00000185133	INPP5J	2.6585	-1.45937	15.6804	7.49985e-05	0.00273521	0.00493033	0.0491552
ENSG00000185155	MIXL1	3.74532	-0.991234	28.1988	1.09475e-07	2.20117e-05	0.00650103	0.411224
ENSG00000185198	PRSS57	2.22067	-1.46081	8.88156	0.00288065	0.0322515	0.0477508	0.330361
ENSG00000185269	NOTUM	2.46624	0.70513	11.9914	0.000534472	0.0104148	0.0632069	0.719438
ENSG00000185352	HS6ST3	2.6834	0.0066682	12.8819	0.000331777	0.00757403	0.0185356	0.127989
ENSG00000185532	PRKG1	1.58749	3.17563	11.5716	0.000669654	0.0120722	0.169758	0.726344
ENSG00000185559	DLK1	1.77651	4.56254	15.387	8.7589e-05	0.00301804	1.15674	5.62746
ENSG00000185565	LSAMP	1.67882	4.59514	12.9756	0.000315575	0.00734749	0.435391	1.85922
ENSG00000185614	FAM212A	1.92675	1.56839	15.3561	8.90348e-05	0.00304108	0.947845	5.25878
ENSG00000185652	NTF3	3.49177	1.50441	21.0895	4.38323e-06	0.00036782	0.0638435	1.62864
ENSG00000185737	NRG3	1.55144	4.03665	12.3872	0.000432294	0.00905653	0.350235	1.47739
ENSG00000185742	C11orf87	1.76781	-3.02247	5.14291	0.0233414	0.130096	0.00579038	0.0314805
ENSG00000185860	C1orf110	2.30819	-3.0993	7.71794	0.00546746	0.0498499	0.00172898	0.0244428
ENSG00000185905	C16orf54	4.08936	-0.561286	31.717	1.78352e-08	6.07639e-06	0.0065872	1.23952
ENSG00000185942	NKAIN3	3.43894	0.976403	27.4217	1.63586e-07	3.00756e-05	0.0525881	0.776231
ENSG00000186081	KRT5	1.71149	-3.22134	4.34187	0.0371861	0.175381	0.00166501	0.0123049
ENSG00000186185	KIF18B	2.52363	0.849832	10.8377	0.000994538	0.0159322	0.0439352	0.308271
ENSG00000186281	GPAT2	1.76673	-0.193492	5.9697	0.0145537	0.0948278	0.0108008	0.0784305
ENSG00000186340	THBS2	2.14703	4.54281	12.8282	0.000341433	0.00772465	0.577679	3.36759
ENSG00000186377	CYP4X1	2.20169	-2.95079	7.91981	0.00488965	0.0464378	0.0108008	0.0729225
ENSG00000186487	MYT1L	1.73515	-0.310534	4.90094	0.026842	0.142383	0.00919565	0.0625266
ENSG00000186529	CYP4F3	1.8942	-1.70375	6.8934	0.00865147	0.0675524	0.00256744	0.150086
ENSG00000186564	FOXD2	2.2235	0.862966	16.729	4.3116e-05	0.0019024	0.11966	0.716573
ENSG00000186790	FOXE3	2.07869	-2.28413	8.21033	0.00416525	0.0414805	0.0347261	0.245072
ENSG00000186810	CXCR3	2.01945	-2.4507	8.35199	0.00385265	0.0392632	0.0125276	0.108653
ENSG00000186832	KRT16	2.65203	-2.66473	11.2066	0.000815083	0.0139227	0.00418597	0.0775107
ENSG00000186994	KANK3	1.53702	2.1028	10.3548	0.00129141	0.0189534	0.251214	0.909846
ENSG00000186998	EMID1	2.56449	2.96877	21.2773	3.97415e-06	0.00034065	0.127803	1.22718
ENSG00000187033	SAMD7	1.6767	-1.66147	7.99402	0.0046932	0.0451779	0.0126125	0.0925115
ENSG00000187045	TMPRSS6	1.80121	-1.15195	5.77754	0.0162322	0.101887	0.00727482	0.0615158
ENSG00000187068	C3orf70	2.22611	2.76991	10.0804	0.00149859	0.0209312	0.360103	2.06174
ENSG00000187135	VSTM2B	3.15839	-1.36223	18.5924	1.61861e-05	0.000945006	0.039949	0.478131
ENSG00000187260	WDR86	2.14543	1.68661	18.7084	1.52309e-05	0.000911668	0.0803052	0.560315
ENSG00000187323	DCC	1.8401	1.4614	10.7896	0.0010207	0.0161221	0.028869	0.174403
ENSG00000187398	LUZP2	2.90458	0.69067	26.2843	2.94669e-07	4.9261e-05	0.0164182	0.156791
ENSG00000187479	C11orf96	1.89932	4.68787	8.84772	0.00293455	0.0326243	1.94856	11.3588
ENSG00000187546	AGMO	1.62434	-3.09898	4.3209	0.0376471	0.176467	0.00848237	0.0379742
ENSG00000187550	SBK2	4.99933	-1.38659	36.4367	1.57707e-09	1.24433e-06	0	0.337585
ENSG00000187634	SAMD11	2.46301	3.86486	15.3322	9.0165e-05	0.00305257	0.124429	1.01303
ENSG00000187686	KRT18P59	2.43819	-1.53617	10.3212	0.00131512	0.0192357	0.00931818	0.233434
ENSG00000187730	GABRD	2.87717	-3.02228	10.8239	0.00100199	0.0159766	0	0.108815
ENSG00000187902	SHISA7	1.6291	-3.26415	3.98543	0.0458954	0.200662	0.00203768	0.0117143
ENSG00000187912	CLEC17A	2.36807	-1.51397	12.9855	0.000313907	0.00731498	0.0105732	0.094663
ENSG00000187944	C2orf66	2.20514	-2.94986	7.41678	0.00646184	0.0555656	0.010192	0.130012
ENSG00000188051	TMEM221	1.61591	-1.03769	7.70368	0.00551083	0.0500757	0.0582714	0.329914
ENSG00000188133	TMEM215	2.20214	-2.95066	7.89358	0.00496105	0.047033	0.00475609	0.0598812
ENSG00000188162	OTOG	2.81187	-3.06102	10.4178	0.00124807	0.0185571	0.000318216	0.00748436
ENSG00000188163	FAM166A	1.67726	-2.1556	4.95307	0.0260443	0.139527	0.0255922	0.0955872
ENSG00000188306	LRRIQ4	2.01791	-3.06023	6.21618	0.0126588	0.0867172	0.0109629	0.0980517
ENSG00000188404	SELL	1.5299	-0.020514	8.14337	0.00432189	0.0424539	0.0853199	0.29366
ENSG00000188536	HBA2	2.62375	6.68449	4.10041	0.0428728	0.192513	8.20511	115.349
ENSG00000188580	NKAIN2	1.57155	-1.56559	5.20707	0.0224953	0.126798	0.0253915	0.0933218
ENSG00000188610	FAM72B	2.44659	-1.81548	13.194	0.000280847	0.0067491	0.00623682	0.0542294
ENSG00000188729	OSTN	3.99119	-0.912064	27.4553	1.60768e-07	2.98418e-05	0.024049	0.673673
ENSG00000188730	VWC2	2.04483	-2.00306	10.4688	0.00121406	0.0182245	0.00656906	0.034553
ENSG00000188848	BEND4	2.99874	1.38488	13.4094	0.000250361	0.0062163	0.0217014	0.315955
ENSG00000188886	ASTL	1.78695	-1.70503	6.94419	0.0084092	0.0663541	0.0260448	0.717274
ENSG00000189052	CGB5	2.90723	-2.28613	13.6716	0.000217719	0.0056727	0.00714534	0.487528
ENSG00000189056	RELN	1.81802	4.02936	8.85184	0.00292794	0.0325643	0.143652	0.840588
ENSG00000189184	PCDH18	4.92078	4.5022	54.9582	1.23123e-13	1.65693e-09	0.058664	2.21571
ENSG00000189377	CXCL17	2.19326	-0.313703	4.84221	0.0277712	0.145591	0.154963	1.45387
ENSG00000189409	MMP23B	2.09604	-1.8811	10.036	0.00153511	0.021202	0.00465867	0.0496215
ENSG00000196092	PAX5	2.92858	-0.703526	21.1354	4.27951e-06	0.000361075	0.00291689	0.0594895
ENSG00000196104	SPOCK3	2.58226	0.695491	7.4551	0.00632568	0.0547885	0.0110328	0.0884361
ENSG00000196115	ADAM5	1.89758	-2.94983	6.03836	0.0139983	0.0925485	0.00218996	0.0149376
ENSG00000196159	FAT4	1.5219	2.78051	6.8474	0.00887705	0.0686372	0.113362	0.444789
ENSG00000196277	GRM7	1.91396	1.79229	12.1427	0.000492803	0.00985423	0.0397779	0.193024
ENSG00000196353	CPNE4	1.62986	-3.26398	3.9703	0.0463094	0.201523	0.000617655	0.00425308
ENSG00000196368	NUDT11	2.13372	4.82037	20.2179	6.9103e-06	0.000516641	3.5594	22.9546
ENSG00000196468	FGF16	3.11239	-2.58072	14.4025	0.000147604	0.00433236	0.0103092	0.227625
ENSG00000196684	HSH2D	2.79567	-1.6478	14.323	0.00015397	0.00445604	0.00583875	0.0721216
ENSG00000196917	HCAR1	1.88617	-1.50988	8.54278	0.00346895	0.0365142	0.0258946	0.117689
ENSG00000197043	ANXA6	1.58765	4.45176	11.8482	0.000577176	0.0109322	0.580825	2.1976
ENSG00000197308	GATA3-AS1	1.68908	-0.944191	5.83289	0.0157293	0.0998711	0.0434262	0.282858
ENSG00000197376	OR8S1	2.32512	-2.37585	10.9946	0.000913761	0.0150513	0.00959377	0.0813244
ENSG00000197380	DACT3	2.14611	2.58266	17.245	3.28565e-05	0.00157917	0.222449	1.25245
ENSG00000197406	DIO3	2.41406	4.04478	18.4471	1.74683e-05	0.00100247	1.71618	21.3695
ENSG00000197410	DCHS2	3.92489	0.712623	25.9732	3.4619e-07	5.51344e-05	0.00337828	0.147379
ENSG00000197465	GYPE	2.40328	-0.122945	10.8367	0.000995058	0.0159322	0.0630929	0.422206
ENSG00000197471	SPN	1.89178	0.737705	5.49849	0.0190329	0.11351	0.0330791	0.30112
ENSG00000197496	SLC2A10	1.70961	2.50676	7.77572	0.00529532	0.048776	0.41787	1.74799
ENSG00000197721	CR1L	3.37537	-1.58095	15.3626	8.87287e-05	0.00303792	0.00318168	0.123492
ENSG00000197977	ELOVL2	2.62926	1.78245	21.3707	3.78505e-06	0.000329691	0.186387	1.65425
ENSG00000198246	SLC29A3	1.56846	2.26842	3.90781	0.0480622	0.206232	0.437697	3.05722
ENSG00000198336	MYL4	3.96285	-0.183575	26.0512	3.32487e-07	5.39089e-05	0.0086997	0.252589
ENSG00000198354	DCAF12L2	3.57899	-2.24109	19.3078	1.11249e-05	0.000730307	0.00389081	0.381184
ENSG00000198400	NTRK1	2.4078	-2.63547	10.3567	0.00129009	0.0189534	0.00183169	0.014429
ENSG00000198467	TPM2	2.18476	6.80502	13.1249	0.000291392	0.00694055	3.19172	28.4247
ENSG00000198547	C20orf203	2.01419	-2.44773	6.50711	0.0107444	0.0778218	0.00881891	0.0562355
ENSG00000198598	MMP17	1.87761	-0.0425454	6.79965	0.00911759	0.0698747	0.0278714	0.140437
ENSG00000198739	LRRTM3	4.74152	-0.566729	34.4288	4.42125e-09	2.53187e-06	0.00335454	0.262108
ENSG00000198754	OXCT2	1.62986	-3.26398	3.9703	0.0463094	0.201523	0.00932736	0.0674987
ENSG00000198756	COLGALT2	1.51808	0.755527	9.62307	0.00192149	0.0245449	0.0614048	0.213265
ENSG00000198821	CD247	2.32556	-1.79848	9.97391	0.00158774	0.0216532	0.00841369	0.0555203
ENSG00000198844	ARHGEF15	1.7743	1.22067	7.41295	0.0064756	0.0555774	0.0726881	0.295007
ENSG00000198851	CD3E	5.21456	-0.845982	40.5576	1.90905e-10	2.5691e-07	0	0.141632
ENSG00000198901	PRC1	1.87083	3.47962	17.5293	2.82908e-05	0.00143461	0.207041	0.950771
ENSG00000198944	SOWAHA	2.57859	-1.93207	14.1046	0.000172924	0.00483808	0.0260792	0.230858
ENSG00000200247	RNU6-254P	2.08016	-3.02255	6.9147	0.00854901	0.067065	0.157788	1.71278
ENSG00000201231	RNU4-50P	2.0127	-3.06047	6.46028	0.0110312	0.0791537	0.0600038	1.00558
ENSG00000201622	RNU6-621P	1.60807	-2.1161	6.2568	0.0123717	0.0854245	0.5065	3.13177
ENSG00000201674	U3	2.56039	-2.94994	9.6154	0.00192952	0.0245895	0	1.55417
ENSG00000202300	RNU6-487P	2.38901	-3.30816	7.2219	0.00720196	0.0599401	0	1.02489
ENSG00000203506	RBMS3-AS2	2.3564	0.240811	9.56675	0.00198134	0.025013	0.0609694	0.491958
ENSG00000203760	CENPW	1.77418	3.34062	10.8619	0.000981609	0.0157826	2.29628	9.91888
ENSG00000203805	PPAPDC1A	2.55173	0.667142	10.4426	0.00123139	0.0184127	0.0862693	0.804072
ENSG00000203857	HSD3B1	2.38727	-3.30855	7.24901	0.007094	0.0593703	0	0.0253484
ENSG00000203876	ADD3-AS1	1.90757	-2.39935	7.14276	0.00752674	0.0616218	0.00783913	0.0399922
ENSG00000203907	OOEP	1.68135	-2.24022	5.80252	0.0160032	0.100991	0.0534373	0.183022
ENSG00000204010	IFIT1B	2.09302	-2.15972	5.09301	0.0240225	0.132752	0.0431639	0.255162
ENSG00000204128	C2orf72	2.42317	-2.30686	12.064	0.000514055	0.0101584	0.00720719	0.0655604
ENSG00000204262	COL5A2	1.92414	5.57883	16.1918	5.72407e-05	0.00229261	1.21824	5.88764
ENSG00000204682	CASC10	1.86829	2.80686	10.3266	0.00131127	0.0192122	0.609289	3.65164
ENSG00000205038	PKHD1L1	2.18666	-0.51556	10.5161	0.00118341	0.017884	0.00949017	0.0735489
ENSG00000205045	SLFN12L	2.27547	-2.72318	9.46433	0.00209506	0.0259736	0.00123761	0.0547544
ENSG00000205208	C4orf46	1.63005	4.61116	12.3755	0.000434996	0.00909	1.36265	5.07729
ENSG00000205221	VIT	1.53277	-1.017	5.06508	0.0244126	0.134177	0.0083748	0.0578104
ENSG00000205328	OR6C65	1.79646	-3.17885	4.87867	0.0271905	0.143722	0.0158227	0.13232
ENSG00000205363	C15orf59	1.50161	-0.406555	4.24706	0.0393183	0.181844	0.0402914	0.119889
ENSG00000205403	CFI	3.02917	1.8979	32.1071	1.459e-08	5.30661e-06	0.0566523	0.644078
ENSG00000205436	EXOC3L4	1.6132	-2.47428	5.3657	0.0205365	0.119254	0.0124207	0.0437888
ENSG00000205740	RP11-363N22.3	2.21485	-2.0978	7.74974	0.00537204	0.0492803	0.00895349	0.0898712
ENSG00000205809	KLRC2	2.46016	-2.28324	9.82337	0.00172308	0.0228232	0.00824356	0.0647815
ENSG00000206075	SERPINB5	3.48168	-2.30903	16.3173	5.3573e-05	0.00219136	0.00279362	0.0841182
ENSG00000206120	EGFEM1P	2.90209	-2.11665	15.8814	6.74381e-05	0.00255052	0.00383256	0.0475572
ENSG00000206172	HBA1	2.94724	5.65601	6.45763	0.0110477	0.0792084	3.82528	51.0435
ENSG00000206177	HBM	4.78678	2.9395	16.0961	6.02079e-05	0.00237609	0.174061	13.2408
ENSG00000206538	VGLL3	1.65487	4.17656	11.4741	0.000705713	0.0125623	0.564211	2.22561
ENSG00000206549	PRSS50	2.54641	-3.2205	7.97091	0.00475351	0.0454982	0	0.035957
ENSG00000206676	Y_RNA	2.71526	-2.84948	10.6407	0.00110625	0.0171131	0.0819283	1.67777
ENSG00000207187	SNORA64	2.52111	-2.75394	10.5861	0.00113943	0.0174645	0.086294	1.45143
ENSG00000207523	SNORA66	2.5548	-2.07755	12.958	0.000318554	0.0073722	0.317931	2.76954
ENSG00000207971	MIR125B1	2.55889	-1.94832	15.2225	9.55601e-05	0.00316424	0.326993	5.33871
ENSG00000208024	MIR199A2	1.66546	-2.66396	5.43453	0.0197425	0.116197	0.284615	1.72121
ENSG00000211448	DIO2	1.8204	1.74602	4.83416	0.0279012	0.146073	0.0455699	0.304622
ENSG00000211592	IGKC	4.30679	-0.95643	34.7209	3.80531e-09	2.276e-06	0.00291477	0.322101
ENSG00000211598	IGKV4-1	2.5692	-2.72177	10.2367	0.00137675	0.0198502	0	0.973605
ENSG00000211637	IGLV4-69	2.70295	-2.6334	8.94845	0.00277706	0.0315381	0	2.00519
ENSG00000211648	IGLV1-47	1.66219	-2.55186	5.08534	0.024129	0.133094	0.0833305	0.666281
ENSG00000211677	IGLC2	5.09934	-0.672606	38.9612	4.32311e-10	4.47525e-07	0.0184029	3.80282
ENSG00000211679	IGLC3	2.38638	-1.97103	9.14803	0.00248985	0.0292404	0.095598	1.15298
ENSG00000211697	TRGV5	1.9063	0.461977	4.62094	0.031584	0.157949	0.141095	0.883379
ENSG00000211829	TRDC	3.67107	-2.47485	18.7818	1.46561e-05	0.000886607	0	0.280375
ENSG00000212163	SNORD91A	2.07416	-1.64608	10.5528	0.00116011	0.0176509	0.410347	2.46359
ENSG00000212694	LINC01089	1.52908	1.07741	7.04778	0.00793636	0.0637443	0.0666125	0.536034
ENSG00000213122	RPL23AP46	2.46916	-3.26382	7.87874	0.00500194	0.047188	0.0173535	0.301777
ENSG00000213347	MXD3	2.08075	-1.43374	10.9025	0.000960343	0.0155154	0.0148752	0.0811297
ENSG00000213483	NDUFAF4P2	1.79646	-3.17885	4.87867	0.0271905	0.143722	0.0327084	0.260851
ENSG00000213626	LBH	1.60982	5.33884	12.1368	0.000494365	0.0098708	2.02597	7.93918
ENSG00000213659	RSU1P3	1.54915	-3.13829	3.89662	0.0483832	0.207	0.0407682	0.168963
ENSG00000213809	KLRK1	1.63244	-1.11788	8.85592	0.0029214	0.0325491	0.0214459	0.141626
ENSG00000213931	HBE1	2.11133	-1.61897	7.70075	0.00551978	0.0501231	0.0219507	0.419902
ENSG00000213934	HBG1	3.87788	-0.424532	20.0737	7.45138e-06	0.000547961	0.0735435	1.78014
ENSG00000213949	ITGA1	1.55984	6.62853	10.7762	0.00102812	0.0162014	1.57488	6.02532
ENSG00000214290	COLCA2	1.85425	-1.66123	5.63143	0.0176412	0.107618	0.0100309	0.17308
ENSG00000214338	SOGA3	2.00963	-3.50152	4.87489	0.0272502	0.143783	0.000995507	0.0100344
ENSG00000214357	NEURL1B	3.22082	0.49985	24.39	7.86759e-07	9.75028e-05	0.0240348	0.308847
ENSG00000214381	LINC00488	1.93032	-1.55126	11.0704	0.00087715	0.0146546	0.0592751	0.327361
ENSG00000214415	GNAT3	2.11308	-3.45094	5.47966	0.019239	0.114233	0.00730124	0.0838387
ENSG00000214872	SMTNL1	2.82202	-2.55154	12.9073	0.000327295	0.00750354	0.00266267	0.112558
ENSG00000214903	RPS15AP3	2.00877	-3.5017	4.85199	0.0276142	0.145022	0	0.234739
ENSG00000214988	RPL7AP26	1.62407	-3.09892	4.40727	0.0357861	0.170837	0.0283437	0.15707
ENSG00000215014	RP5-832C2.5	1.68866	1.50321	12.9031	0.000328041	0.00750824	0.549803	2.21755
ENSG00000215196	AC091878.1	1.83569	-3.35432	4.59419	0.0320804	0.159337	0.00409692	0.035584
ENSG00000215771	LRRC37A14P	1.83864	-0.952798	6.80163	0.00910749	0.0698171	0.332684	1.84155
ENSG00000215784	FAM72D	1.64752	-2.26104	5.71612	0.0168098	0.104171	0.0171444	0.131841
ENSG00000216364	MRPL42P2	2.9669	-2.4486	15.2024	9.65793e-05	0.00318168	0	1.59991
ENSG00000216475	RP1-91J24.1	1.71627	-3.22062	4.35717	0.0368535	0.174234	0.0287856	0.230627
ENSG00000216480	RP3-393E18.1	1.52801	0.406331	9.13834	0.00250309	0.0293043	1.26413	4.45835
ENSG00000216588	IGSF23	1.7862	-1.84572	7.5639	0.00595489	0.0527918	0.0240194	0.215313
ENSG00000216775	RP1-152L7.5	1.88181	1.75177	10.4395	0.00123348	0.0184235	0.332634	1.76054
ENSG00000218073	RP1-13D10.2	2.46822	-3.26403	7.78882	0.00525706	0.0485899	0	0.278418
ENSG00000219736	RP11-560O20.1	1.67645	-2.66454	5.47388	0.0193027	0.11446	0.0320423	0.197373
ENSG00000220884	MESTP1	2.0518	-2.30696	9.23358	0.00237617	0.0282734	0.0373116	0.278211
ENSG00000221214	MIR548E	1.57694	-2.21874	4.48737	0.0341462	0.165923	0.478682	4.82851
ENSG00000221502	MIR1245A	2.06212	-2.69301	7.82318	0.00515804	0.0480043	0.600038	4.14292
ENSG00000221510	MIR548O	2.11308	-3.45094	5.47966	0.019239	0.114233	0	0.798801
ENSG00000221883	ARIH2OS	1.92885	-0.140641	6.93798	0.00843843	0.0664771	0.192661	0.933292
ENSG00000222445	RN7SKP56	2.11474	-3.45059	5.44039	0.0196763	0.11596	0	0.297535
ENSG00000222862	RNU6-1086P	3.52896	-2.57974	18.0998	2.09628e-05	0.00116814	0	2.3856
ENSG00000223414	LINC00473	2.01037	1.38748	12.5114	0.000404471	0.00868129	0.121319	0.602381
ENSG00000223490	CHCHD2P5	2.31366	-3.09797	7.0858	0.00776973	0.0628674	0.0150391	0.316216
ENSG00000223492	RP11-15M15.1	2.31297	-3.09814	7.36332	0.00665678	0.0567164	0.00371804	0.107448
ENSG00000223518	CSNK1A1P1	1.79828	-0.982252	4.94251	0.026204	0.140104	0.0316046	0.557079
ENSG00000223543	TCEAL4P1	1.62518	-1.74959	4.99917	0.0253595	0.137224	0.106616	1.63731
ENSG00000223586	LINC01312	2.30016	-3.35478	6.66932	0.00980866	0.0734558	0	0.0667239
ENSG00000223609	HBD	2.58633	-0.84071	9.83289	0.00171419	0.0227502	0.0668143	1.1756
ENSG00000223657	KRT8P51	1.71627	-3.22062	4.35717	0.0368535	0.174234	0.0929514	0.496478
ENSG00000223663	RP5-890O3.3	1.71428	-2.63481	6.04831	0.0139196	0.0921638	0.167787	0.80102
ENSG00000223675	RP11-86H7.6	1.55654	-2.98574	4.33902	0.0372484	0.175454	0.0200891	0.0822313
ENSG00000223734	RP11-644K8.1	2.04576	-2.19781	9.43727	0.0021262	0.0262628	0.0549431	0.76881
ENSG00000223764	RP11-54O7.3	1.89134	-1.03897	6.72175	0.00952443	0.07213	0.0621074	0.270504
ENSG00000223815	DIAPH3-AS2	2.11308	-3.45094	5.47966	0.019239	0.114233	0.0230285	0.26528
ENSG00000223896	CCNJP2	2.4903	-2.26169	11.0806	0.000872341	0.0146105	0.0512404	0.452155
ENSG00000223923	AC010136.2	2.76451	-2.21873	14.6055	0.000132529	0.00400787	0.0297921	0.656607
ENSG00000223945	RP11-458I7.1	1.50035	-2.88175	4.03606	0.0445376	0.19723	0.0683989	0.231618
ENSG00000224132	AC112715.2	1.89702	-2.94999	6.16836	0.0130055	0.0881497	0.106883	0.580026
ENSG00000224301	RP11-144G16.1	2.88819	-2.50138	12.7969	0.000347198	0.00778737	0	2.95711
ENSG00000224346	BICD1P1	1.91484	-1.37363	5.38215	0.0203437	0.11861	0.0696692	0.634697
ENSG00000224394	GPC6-AS2	2.11988	-1.47154	10.3999	0.00126025	0.0186577	0.131756	1.10932
ENSG00000224488	SAMM50P1	2.61919	-3.17856	8.38869	0.00377562	0.0386244	0	0.119992
ENSG00000224647	AC026954.6	2.18652	-0.648707	7.67306	0.00560515	0.0505741	0.118188	0.854763
ENSG00000224743	TEX26-AS1	1.52448	-1.5535	5.72022	0.0167706	0.104029	0.0121916	0.059745
ENSG00000224842	RP11-123K19.1	1.679	-2.91674	4.25804	0.039065	0.181094	0.0122952	0.110609
ENSG00000224940	PRRT4	1.72408	-2.3064	6.78252	0.0092055	0.0703082	0.00754614	0.0299973
ENSG00000224965	KCNC4-AS1	1.94148	-3.09944	5.71242	0.0168453	0.104278	0.0227215	0.218543
ENSG00000225365	AC078942.1	2.11391	-3.45077	5.48204	0.0192128	0.114233	0	0.166612
ENSG00000225706	PTPRD-AS1	2.81135	0.451964	22.0825	2.61181e-06	0.000248398	0.0674108	0.95776
ENSG00000225721	RP11-269F19.2	2.90865	-2.72299	13.4475	0.000245334	0.00613676	0	0.279652
ENSG00000225738	NRG3-AS1	1.52721	-1.10668	8.20032	0.00418829	0.0416081	0.0977071	1.19456
ENSG00000225956	RP5-1077I2.3	1.93741	-2.49892	6.99163	0.00818919	0.0651721	0.160056	0.845456
ENSG00000226051	ZNF503-AS1	1.57439	-2.40062	5.79729	0.0160509	0.10113	0.0139082	0.0525633
ENSG00000226252	RP1-18D14.7	2.61859	-3.17869	8.88987	0.00286757	0.032172	0.00211009	0.0398885
ENSG00000226254	PTP4A1P3	2.08777	-1.08471	10.6089	0.00112544	0.0173489	0.215791	2.80602
ENSG00000226263	ISM1-AS1	2.00877	-3.5017	4.85199	0.0276142	0.145022	0.0130085	0.148894
ENSG00000226457	RP11-430L17.1	1.83293	-2.44886	6.95388	0.00836376	0.0661118	0.141796	0.645011
ENSG00000226482	ADIPOQ-AS1	2.04705	-1.39631	7.84819	0.00508716	0.0476578	0.0208082	0.308738
ENSG00000226491	FTOP1	2.60198	-1.91493	13.3771	0.000254722	0.00628399	0.0197235	1.20141
ENSG00000226508	AC104655.3	2.61579	-3.17936	9.1141	0.00253647	0.029605	0.00491381	0.0986973
ENSG00000226516	FAM138B	2.39169	-3.30769	6.18671	0.0128713	0.0876821	0	0.0434946
ENSG00000226571	RP11-445F6.2	1.8971	-2.95009	5.89815	0.0151568	0.0975944	0.0254915	0.162118
ENSG00000226658	RPL23AP30	1.8351	-2.9855	5.23629	0.0221205	0.125342	0.0678928	0.384773
ENSG00000226819	MEIS1-AS3	3.22596	-2.50059	16.884	3.97354e-05	0.00179442	0.0119839	0.370662
ENSG00000227007	LINC01247	1.71408	-3.22113	4.46404	0.0346154	0.167297	0.00606876	0.0305484
ENSG00000227191	TRGC2	1.72277	-2.21935	6.91659	0.00853998	0.0670518	0.011632	0.230289
ENSG00000227220	RP11-69I8.3	2.07736	-1.04665	12.6214	0.000381365	0.00834507	0.204056	2.56652
ENSG00000227242	NBPF13P	1.67596	-2.78495	5.44745	0.0195969	0.115695	0.00745685	0.0441742
ENSG00000227274	AC005358.3	2.11308	-3.45094	5.47966	0.019239	0.114233	0.00743503	0.0908651
ENSG00000227427	RP1-49C23.1	3.36302	-2.15525	16.6474	4.50128e-05	0.00195722	0	1.08461
ENSG00000227482	RP11-18B16.2	1.74848	-2.19666	6.2474	0.0124376	0.0856873	0.08597	0.410811
ENSG00000227496	RP11-145A3.1	2.49845	-2.98647	9.31788	0.00226928	0.0274921	0.0039339	0.131544
ENSG00000227619	RP11-492E3.2	1.97133	-1.59486	8.33931	0.00387963	0.0394443	0.0505237	0.394624
ENSG00000227744	FLJ43879	3.33241	-2.7216	12.9338	0.000322696	0.00744248	0	0.0712431
ENSG00000227815	RP11-195C7.3	2.54562	-3.22067	8.16629	0.00426762	0.0421206	0	0.186467
ENSG00000227954	TARID	2.71941	-0.265532	16.5863	4.64862e-05	0.00199869	0.00738273	0.0564151
ENSG00000228010	AC073343.13	1.5296	-1.43352	5.53787	0.0186092	0.111776	0.0579721	0.560889
ENSG00000228214	LINC00693	2.95015	-0.622733	11.9903	0.000534769	0.0104148	0.0242214	0.515768
ENSG00000228261	RP11-127L20.3	2.51215	-1.66083	11.3008	0.000774731	0.0135051	0.0534203	0.564197
ENSG00000228547	OR7E26P	1.80597	-2.57848	5.40455	0.0200843	0.117643	0.04791	0.338956
ENSG00000228559	RP3-340B19.3	2.36487	-2.8495	8.48597	0.00357896	0.0372353	0	0.749299
ENSG00000228594	C1orf233	1.79491	3.9648	14.824	0.000118022	0.00369756	2.72853	13.7481
ENSG00000228672	PROB1	2.76734	1.47951	14.9116	0.000112667	0.00359165	0.116055	1.02294
ENSG00000228768	AC003101.1	2.3023	-3.3543	6.63611	0.00999316	0.0743205	0	0.24037
ENSG00000228919	AC097381.1	1.56171	-2.84822	4.62237	0.0315576	0.157905	0.0210814	0.0852912
ENSG00000229052	RP11-386I23.1	2.73512	0.533672	13.3908	0.000252867	0.00626119	0.0825504	0.667768
ENSG00000229115	RP11-417B4.3	1.8658	-3.13936	4.81604	0.028196	0.146959	0	0.985987
ENSG00000229116	RP11-20J15.3	1.70206	-3.06037	4.67537	0.0305981	0.154923	0.014144	0.108805
ENSG00000229619	MBNL1-AS1	1.94191	0.213818	6.20975	0.0127049	0.0869664	0.0538983	0.254905
ENSG00000229891	LINC01315	1.563	-0.645136	4.47509	0.0343925	0.166638	0.0722279	0.913253
ENSG00000229922	RP11-240M16.1	2.27098	-2.72281	9.05335	0.00262214	0.0303547	0.0262203	0.299551
ENSG00000230359	TPI1P2	1.83911	-2.98689	5.64082	0.017547	0.107214	0.0260106	0.170549
ENSG00000230393	AC092667.2	2.56913	-2.52657	11.9813	0.000537358	0.01042	0.00233114	0.165242
ENSG00000230439	RP11-488P3.1	2.30311	-3.35413	6.53809	0.0105589	0.0770723	0.00509297	0.0703267
ENSG00000230596	GPAA1P2	2.37905	-3.05955	7.73612	0.0054127	0.0495219	0.00536747	0.0712489
ENSG00000230630	DNM3OS	1.71749	3.68158	10.3203	0.00131573	0.0192357	1.14191	5.24578
ENSG00000230699	RP11-54O7.1	1.68503	-0.57196	10.4613	0.00121905	0.0182687	0.0678103	0.470765
ENSG00000230749	MEIS1-AS2	3.90753	-0.307771	29.4782	5.65492e-08	1.35895e-05	0.0379948	1.37929
ENSG00000230832	RP11-325P15.2	1.87276	-0.424265	5.27163	0.0216757	0.123602	0.153823	1.51195
ENSG00000230841	RPL23AP15	1.87331	-3.13805	5.42191	0.0198856	0.116733	0.0686789	0.335792
ENSG00000230910	RP3-525N10.2	2.11391	-3.45077	5.48204	0.0192128	0.114233	0	0.0254841
ENSG00000230937	MIR205HG	2.14996	-1.67894	11.338	0.000759384	0.0132806	0.00955746	0.0681579
ENSG00000230956	RP3-452M16.1	1.87009	-3.13865	5.4724	0.019319	0.114531	0.0174475	0.136343
ENSG00000231007	CDC20P1	2.07784	-1.71981	10.7981	0.00101606	0.0160898	0.0541483	0.299527
ENSG00000231023	LINC00326	2.42204	-1.24027	11.8295	0.000582997	0.0110115	0.0194006	0.31727
ENSG00000231066	NPM1P9	2.13922	-2.49965	8.80539	0.00300342	0.0331785	0.0403339	0.272773
ENSG00000231132	RP11-40C11.2	1.84223	-2.13604	6.03474	0.014027	0.0926657	0.284651	1.22473
ENSG00000231134	TCF7L1-IT1	1.68039	-2.55541	4.7533	0.0292422	0.15069	0.090689	0.669536
ENSG00000231178	RP11-125D12.1	2.75477	-3.09812	9.50106	0.00205353	0.0256785	0.0201909	0.442806
ENSG00000231738	TSPAN19	1.91209	-2.78643	5.66182	0.0173381	0.106373	0.00203434	0.103075
ENSG00000231749	ABCA9-AS1	2.0137	-2.4493	7.93271	0.00485489	0.0462383	0.00421809	0.135898
ENSG00000231976	LINC00202-2	1.92706	-3.30835	5.19699	0.022626	0.127375	0.00500213	0.0402298
ENSG00000232022	FAAHP1	2.01277	-3.26383	5.71579	0.016813	0.104171	0.00479131	0.0446458
ENSG00000232040	ZBED9	1.98006	-2.352	8.51795	0.00351661	0.0368143	0.0045155	0.0542051
ENSG00000232046	AC007392.3	1.8484	-1.87942	8.51286	0.00352645	0.0368532	0.0281624	0.129796
ENSG00000232310	RP11-557H15.4	1.54303	-2.23996	4.11186	0.0425836	0.191876	0.0383195	0.121729
ENSG00000232412	RP1-315G1.3	1.62407	-3.09892	4.40727	0.0357861	0.170837	0.114704	0.446959
ENSG00000232628	RP11-365O16.3	1.66694	-1.03638	5.82292	0.0158187	0.100234	0.131196	0.67206
ENSG00000232821	AC003986.6	1.60636	-1.89566	6.30149	0.0120637	0.0842921	0.0969609	0.385114
ENSG00000232909	RP3-510O8.4	2.90865	-2.72299	13.4475	0.000245334	0.00613676	0	0.421003
ENSG00000232977	LINC00327	3.26429	-2.02079	20.2374	6.84033e-06	0.000514267	0.0117928	0.180563
ENSG00000233296	AC092159.2	3.47795	-1.49936	24.0279	9.4949e-07	0.000114599	0.0255557	0.443276
ENSG00000233419	RP4-781L3.1	2.47501	-2.78327	9.21594	0.00239916	0.028459	0.0211428	0.703086
ENSG00000233606	OR6C66P	2.30153	-3.35447	6.68221	0.009738	0.0731043	0	0.138543
ENSG00000233608	TWIST2	2.84569	2.60934	30.3928	3.5284e-08	9.7904e-06	0.458422	4.66263
ENSG00000233766	AC098617.1	1.60214	-0.313248	4.05155	0.0441307	0.196197	0.0181723	0.153942
ENSG00000233780	HNRNPA1P30	2.06514	-2.69209	7.17469	0.0073939	0.0609889	0.019409	0.112546
ENSG00000233828	CTC-242N15.1	1.92424	-2.6343	6.38888	0.0114837	0.0816173	0.00972016	0.0712771
ENSG00000233940	RP11-248I9.2	1.88117	-2.30648	8.07252	0.00449416	0.0436837	0.06063	0.930171
ENSG00000233968	RP11-354E11.2	1.98109	-1.26988	9.55959	0.00198908	0.0250798	0.0210126	0.831452
ENSG00000233970	AC092159.3	2.99206	-2.9497	11.6189	0.000652845	0.0118725	0	0.342897
ENSG00000234173	RP11-257I14.1	2.17987	-2.47337	8.86705	0.00290364	0.0324414	0.00369495	0.581776
ENSG00000234206	RP1-67A8.3	2.14004	-2.98673	7.22332	0.00719625	0.0599279	0.0380381	0.307579
ENSG00000234230	ZFX-AS1	1.72978	-2.03807	6.57	0.0103712	0.0762264	0.138583	0.870096
ENSG00000234352	AC009264.1	2.14237	-2.9862	7.5304	0.00606665	0.0534306	0.000898792	0.022373
ENSG00000234965	SHISA8	2.20148	-2.95083	7.84642	0.00509216	0.0476663	0.0134748	0.112605
ENSG00000234995	AC013429.5	1.95536	-2.1561	6.82023	0.00901307	0.0692557	0.0980625	0.473182
ENSG00000235111	RP1-29C18.8	1.6166	-2.69407	4.83149	0.0279445	0.146129	0.0218934	0.0877123
ENSG00000235347	RP1-37M3.8	1.88266	-0.962799	4.27733	0.038624	0.179669	0.125713	0.686078
ENSG00000235396	NOTCH4	2.35844	-2.35334	10.7327	0.00105261	0.01651	0.00205648	0.0257978
ENSG00000235586	AC011247.3	1.87388	-0.702048	7.42418	0.00643532	0.0553552	0.789893	4.52194
ENSG00000235740	RP11-436I24.1	1.70667	-1.9842	4.93595	0.0263036	0.140496	0.0429896	0.19047
ENSG00000235748	SEPT14P12	2.87396	-3.0231	11.2571	0.000793186	0.0136916	0	0.392545
ENSG00000235997	AC109642.1	2.31436	-2.8822	8.64909	0.00327224	0.0350886	0.00576882	0.0826434
ENSG00000236105	AC000110.1	2.08485	-3.02248	6.39467	0.0114463	0.0814374	0.0197665	0.217932
ENSG00000236202	GRM7-AS1	1.62508	-3.09881	4.34062	0.0372134	0.175381	0.0637724	0.253577
ENSG00000236711	SMAD9-IT1	1.78511	-0.400142	6.04308	0.0139609	0.0923464	0.442511	2.79703
ENSG00000237054	PRMT5-AS1	1.68436	-2.91568	5.16414	0.0230579	0.129065	0.0032468	0.0204815
ENSG00000237101	RP11-365O16.6	1.89758	-2.94983	6.03836	0.0139983	0.0925485	0.0219475	0.158955
ENSG00000237131	RP1-69E11.3	1.68114	-2.91632	4.778	0.0288256	0.149258	0.0342191	1.49568
ENSG00000237158	RP11-472F14.4	1.61098	-2.11558	4.21893	0.0399754	0.183921	0.0986936	0.933368
ENSG00000237179	AC007392.4	2.11308	-3.45094	5.47966	0.019239	0.114233	0.00607309	0.0697361
ENSG00000237424	FOXD2-AS1	1.83501	-1.96612	7.70485	0.00550726	0.0500757	0.054005	0.258321
ENSG00000237438	CECR7	2.27485	-2.7219	8.99596	0.00270578	0.0308847	0.00572293	0.0464786
ENSG00000237463	RP11-280O1.2	2.00963	-3.50152	4.87489	0.0272502	0.143783	0	0.0108673
ENSG00000237637	FRY-AS1	1.85739	-2.81624	6.34489	0.011772	0.0829866	0.00761443	0.493528
ENSG00000237665	GRM7-AS2	2.11308	-3.45094	5.47966	0.019239	0.114233	0	0.187433
ENSG00000237732	AC010980.2	2.68789	-3.13793	9.35006	0.00222978	0.0272051	0.00158699	0.033457
ENSG00000237819	AC002454.1	1.57392	0.0491084	4.17231	0.0410897	0.187212	0.272044	0.878051
ENSG00000237927	RP3-393E18.2	2.49402	1.9613	9.62724	0.00191713	0.024526	0.427712	3.88763
ENSG00000238057	ZEB2-AS1	1.68307	-2.23959	5.44927	0.0195766	0.115625	0.00561122	0.0328815
ENSG00000238121	LINC00426	1.57118	-1.62195	7.17549	0.00739064	0.0609872	0.0160533	0.0771874
ENSG00000238243	OR2W3	3.0919	-1.41304	14.363	0.000150733	0.00439068	0.0270208	1.21194
ENSG00000238290	RP11-431K24.1	1.52838	-1.87908	5.77306	0.0162737	0.102028	0.0514896	0.177827
ENSG00000238326	snoU13	1.72838	-2.75278	5.85455	0.0155368	0.0990842	0.196018	1.87059
ENSG00000239219	RP11-379K17.4	1.87525	-2.66435	6.46188	0.0110213	0.0791537	0.000892952	0.144002
ENSG00000239268	RP11-384F7.2	1.56763	-2.60715	4.63004	0.0314169	0.157523	0.164094	0.517726
ENSG00000239381	RP11-4B14.3	2.10398	-2.6643	7.64444	0.00569476	0.0511633	0.00987554	0.119851
ENSG00000239405	TMED10P2	2.68372	-3.13893	9.52151	0.00203078	0.0254818	0.0237377	0.287913
ENSG00000239510	RPL9P5	2.31165	-3.09847	7.72373	0.00544997	0.0497526	0.0127768	0.312864
ENSG00000239572	RP11-451B8.1	2.6115	-2.69306	11.5377	0.000681985	0.0122452	0.0332834	0.43134
ENSG00000239605	C2orf61	2.54216	-3.22147	8.3922	0.00376835	0.0385922	0.0016859	0.028883
ENSG00000239617	RP11-302B13.1	1.91147	-1.61836	7.9435	0.00482604	0.0460286	0.194831	1.25586
ENSG00000239731	RN7SL825P	2.0408	-1.28198	7.69951	0.00552357	0.0501406	0.279444	3.16871
ENSG00000239839	DEFA3	4.58772	-1.73927	23.7972	1.07039e-06	0.000124067	0	1.06095
ENSG00000239861	RP11-690D19.1	1.83775	-3.35519	4.61139	0.0317602	0.15836	0.011599	0.191533
ENSG00000240106	RN7SL146P	1.66014	-1.86141	5.30341	0.0212837	0.122157	0.183436	2.94553
ENSG00000240167	RPS7P7	2.08078	-3.02239	6.82339	0.00899716	0.069208	0.0446882	0.33494
ENSG00000240184	PCDHGC3	1.91421	3.75587	14.5289	0.000138028	0.0041324	0.33937	1.73281
ENSG00000240405	LINC01212	2.99264	-2.94958	10.8274	0.00100008	0.0159651	0.00332185	0.0900216
ENSG00000240583	AQP1	1.74636	0.960032	14.0159	0.000181275	0.00500412	0.0803635	0.655359
ENSG00000240602	AADACP1	4.19724	0.0443798	25.2037	5.15818e-07	7.282e-05	0.0116374	0.588113
ENSG00000240694	PNMA2	2.47764	2.43993	8.55923	0.00343775	0.0362567	0.138006	1.15056
ENSG00000240877	RN7SL521P	1.65995	-1.49653	6.65803	0.00987102	0.0737419	0.325096	2.14759
ENSG00000240922	LSAMP-AS1	1.91202	0.118285	12.8883	0.000330642	0.00755453	0.630757	3.35125
ENSG00000241679	RP11-80H8.4	1.62986	-3.26398	3.9703	0.0463094	0.201523	0.0276641	0.133463
ENSG00000241794	SPRR2A	3.03308	-2.63628	13.61	0.000224981	0.00578908	0.0239678	0.476994
ENSG00000241956	CTC-340A15.2	2.18199	-1.36134	12.487	0.000409795	0.00875369	0.00584909	0.109227
ENSG00000242199	RP11-71H17.1	1.60372	-1.83024	5.76323	0.0163649	0.102314	0.204779	1.77231
ENSG00000242295	RP11-522B15.1	2.24611	-0.973067	14.7403	0.000123378	0.00379509	0.313793	3.58588
ENSG00000242390	RPL6P9	1.92392	-2.1757	7.02563	0.00803513	0.0643456	0.0378691	0.554533
ENSG00000242507	RP3-477O4.5	1.76505	-3.02312	5.13737	0.023416	0.130404	0.0136002	0.068042
ENSG00000242525	OR7E100P	1.76711	-3.02253	5.37514	0.0204257	0.118867	0.0370305	0.16349
ENSG00000242759	LINC00882	1.76711	-3.02253	5.37514	0.0204257	0.118867	0.00368029	0.0234557
ENSG00000242893	RN7SL413P	1.71517	-3.22073	4.47643	0.0343655	0.166594	0.0488296	0.350915
ENSG00000242986	RP11-1110J8.1	2.21117	-3.40173	6.07058	0.0137452	0.0913912	0.0200956	0.247074
ENSG00000243197	TUSC7	1.73518	-2.39956	6.69042	0.00969323	0.0729173	0.0117056	0.0507961
ENSG00000243227	RN7SL55P	1.80118	-2.84882	5.86895	0.0154102	0.0986363	0.134607	0.611683
ENSG00000243444	PALM2	1.64834	2.3706	9.29898	0.00229282	0.0276728	0.297507	1.04835
ENSG00000244053	RPL13AP2	1.83586	-2.05939	8.06984	0.00450081	0.0437168	0.133266	0.644743
ENSG00000244094	SPRR2F	2.01048	-3.50135	4.85699	0.0275344	0.144744	0	0.135417
ENSG00000244226	ILF2P1	2.27465	-2.72233	9.11485	0.00253543	0.029605	0.0218662	0.173528
ENSG00000244253	RPS29P24	1.9454	-3.09857	5.94992	0.014718	0.0955922	0.148614	0.967555
ENSG00000244300	GATA2-AS1	1.50801	1.75524	5.73222	0.0166564	0.103559	0.427795	1.61823
ENSG00000244588	RAD21L1	1.65102	-1.61736	5.42242	0.0198798	0.116724	0.0180861	0.171439
ENSG00000244617	ASPRV1	2.17273	0.427879	10.6318	0.00111158	0.0171602	0.118886	3.18832
ENSG00000244734	HBB	3.2489	5.53435	7.77656	0.00529286	0.0487701	2.87489	48.1556
ENSG00000244953	RP11-613D13.8	2.4641	1.37583	20.6284	5.57636e-06	0.000436493	0.292559	2.61361
ENSG00000245059	RP11-303E16.7	2.01717	-3.0604	6.34257	0.0117874	0.0830708	0.0184256	0.164511
ENSG00000245248	USP2-AS1	1.76528	-0.662406	11.4165	0.000727938	0.0128559	0.0285884	0.176064
ENSG00000245648	RP11-277P12.20	2.13234	-0.192694	8.77434	0.00305497	0.0336572	0.122487	0.559745
ENSG00000245750	DRAIC	1.57276	-0.756585	4.48552	0.0341831	0.165982	0.0228404	0.177395
ENSG00000245812	RP11-175K6.1	2.13447	-1.60317	8.75631	0.00308533	0.0338531	0.0160734	0.166389
ENSG00000246214	RP11-260E18.1	2.3023	-3.3543	6.63611	0.00999316	0.0743205	0	0.0661806
ENSG00000246363	RP11-13A1.1	1.83313	-2.98548	5.39568	0.0201866	0.118037	0.00819384	0.0631529
ENSG00000246430	LINC00968	1.6452	-2.45036	4.52182	0.0334652	0.163841	0.00926782	0.0417228
ENSG00000246528	RP11-159H10.3	1.88994	-0.275939	10.4908	0.00119971	0.0180625	0.0698519	0.649831
ENSG00000246731	MGC16275	2.26503	-0.95369	8.6912	0.00319751	0.03459	0.0258279	0.389343
ENSG00000246985	SOCS2-AS1	1.75847	1.45205	9.03848	0.00264355	0.0304851	0.155311	0.835309
ENSG00000247213	LINC01498	3.36404	-2.15513	16.2931	5.42598e-05	0.00220605	0.00239678	0.141681
ENSG00000248388	RP11-313E19.2	1.89676	-2.95022	6.12104	0.0133582	0.0897702	0.039692	0.237809
ENSG00000248441	LINC01197	1.96672	0.873488	5.07846	0.0242248	0.133435	0.0497642	0.844181
ENSG00000248464	FGF10-AS1	2.10721	-2.66422	8.00787	0.00465746	0.0449087	0.0269495	0.160699
ENSG00000248480	RP11-313E19.1	2.61649	-3.17919	9.14299	0.00249672	0.0292531	0.00809168	0.151472
ENSG00000248529	RP11-2O17.2	2.09332	-1.96497	9.69575	0.00184694	0.02398	0.00931307	0.0859922
ENSG00000248599	FLJ42969	1.87489	-3.13868	5.32205	0.0210572	0.121361	0.00592691	0.0823966
ENSG00000248690	HAS2-AS1	2.19791	1.24978	10.3677	0.0012824	0.0188818	0.208	1.1867
ENSG00000248774	RP11-798M19.3	2.2602	-2.91568	8.58478	0.00338985	0.0359063	0.0392784	0.326848
ENSG00000248890	HHIP-AS1	2.49927	1.04465	19.6698	9.20456e-06	0.000638507	0.200297	1.42331
ENSG00000249035	CTB-113P19.1	1.94531	-1.04654	8.37258	0.00380924	0.0388944	0.0543329	0.360615
ENSG00000249087	ZNF436-AS1	1.56343	-0.456522	4.32564	0.0375423	0.176217	0.0560481	0.205977
ENSG00000249112	RP11-43D2.2	2.0814	-3.02223	6.68184	0.00974	0.0731043	0.0204085	0.177981
ENSG00000249207	RP11-360F5.1	1.62831	-3.26432	3.96617	0.0464234	0.20179	0.026907	0.128489
ENSG00000249283	ACTR3BP4	1.96599	-2.75261	6.62522	0.0100545	0.074632	0.0341916	0.21385
ENSG00000249400	HMGB3P17	1.62441	-2.9494	3.97408	0.0462057	0.201429	0.0223865	0.353617
ENSG00000249430	CTD-2231H16.1	1.97371	-2.47396	7.98151	0.00472575	0.0453563	0.0922124	0.529212
ENSG00000249510	KB-1247B1.1	1.62416	-2.81567	4.80412	0.0283918	0.147665	0.0618877	0.268247
ENSG00000249609	RP11-635L1.3	1.61915	-2.81594	4.74354	0.0294085	0.151007	0.10766	0.421352
ENSG00000249669	MIR143HG	3.12784	4.24066	16.6495	4.49632e-05	0.00195722	0.115054	1.35267
ENSG00000249681	KRT19P3	1.57903	-2.21778	3.84805	0.0498038	0.211131	0.0375083	1.4732
ENSG00000249772	CTD-2193P3.2	1.68478	-2.15811	6.43978	0.0111593	0.0799233	0.110854	0.670359
ENSG00000249835	VCAN-AS1	1.83905	-1.37658	5.9827	0.0144469	0.0944238	0.309198	1.33901
ENSG00000249853	HS3ST5	3.20851	-1.10494	20.604	5.64788e-06	0.000440616	0.0225673	0.282651
ENSG00000249916	CTD-2280E9.1	2.0609	-2.69332	7.69474	0.00553819	0.0501931	0.0450822	0.351466
ENSG00000249992	TMEM158	1.65718	6.63005	12.6397	0.000377643	0.00828383	20.777	105.979
ENSG00000250001	CTD-2201E9.2	2.30074	-3.35465	6.68015	0.00974922	0.0731328	0.015634	0.224547
ENSG00000250133	HOXC-AS2	1.5335	0.275473	8.1717	0.00425491	0.0420568	0.191474	0.775187
ENSG00000250258	CTC-431G16.2	1.50231	-2.882	4.34669	0.0370809	0.175037	0.100423	0.461407
ENSG00000250280	RP11-305O6.3	1.94729	2.40154	12.343	0.000442641	0.00920274	0.545201	2.67658
ENSG00000250361	GYPB	4.97231	0.254927	35.5572	2.4767e-09	1.62586e-06	0.00339041	0.510855
ENSG00000250582	SMAD1-AS2	1.76843	-3.02231	5.04412	0.0247097	0.135128	0.0312108	0.170258
ENSG00000250799	PRODH2	1.75548	-2.28359	5.51466	0.0188578	0.112866	0.0142865	0.0761142
ENSG00000250942	ENPP7P11	1.68336	-2.91578	5.17262	0.0229455	0.128662	0.0231707	0.391465
ENSG00000250971	RP11-696F12.1	1.55515	-2.98566	4.08784	0.0431928	0.193273	0.0914276	0.409043
ENSG00000251128	WWC2-AS1	2.02469	-2.45081	8.36879	0.00381719	0.0389461	0.0891237	1.05477
ENSG00000251237	B3GNTL1P1	2.74309	-1.21566	13.4967	0.000238982	0.00602832	0.255845	2.53156
ENSG00000251288	RP11-10L12.2	2.15541	-2.63478	8.42858	0.00369368	0.0381633	0.0343017	0.253295
ENSG00000251354	RP11-697N18.1	1.62986	-3.26398	3.9703	0.0463094	0.201523	0.0218196	0.165554
ENSG00000251441	RTEL1P1	2.08038	-3.02233	6.90238	0.00860811	0.067311	0.0039477	0.0365478
ENSG00000251493	FOXD1	1.55315	3.89312	10.5426	0.00116652	0.0177109	2.36095	10.8399
ENSG00000251575	CTD-2170G1.2	1.52831	-1.87925	5.78675	0.0161474	0.101473	0.0633524	0.209355
ENSG00000251628	RP11-371M22.1	2.61482	-3.17957	8.88305	0.0028783	0.0322386	0	0.298649
ENSG00000252246	RNA5SP92	1.87215	-3.13796	5.30283	0.0212908	0.122157	0.162991	1.44825
ENSG00000252755	RNU6-703P	2.02289	-2.72279	7.11959	0.00762463	0.0620087	0.232581	2.35891
ENSG00000253159	PCDHGA12	1.84548	0.749678	5.97944	0.0144736	0.0945068	0.0762576	0.425134
ENSG00000253250	C8orf88	2.16064	0.747259	13.7332	0.000210693	0.00553251	0.479569	4.04035
ENSG00000253304	TMEM200B	2.98273	-0.789203	19.1128	1.23214e-05	0.000785856	0.0423763	0.504988
ENSG00000253344	RP11-346L1.2	2.24237	-3.13811	7.26704	0.00702313	0.0589054	0.0071965	0.14634
ENSG00000253619	RP11-369K17.1	2.21037	-3.40191	6.09121	0.0135856	0.0907068	0	0.125838
ENSG00000253633	KB-1980E6.3	2.09648	-3.22137	6.16655	0.0130188	0.0882178	0.0105032	0.0968698
ENSG00000253658	LINC01592	2.54562	-3.22067	8.16629	0.00426762	0.0421206	0	0.034365
ENSG00000253932	RP11-10C8.2	2.018	-2.5788	6.53481	0.0105783	0.0770987	0.0102252	0.0945562
ENSG00000253955	CTB-33O18.3	1.51598	-2.63576	4.32518	0.0375524	0.176217	0.0117535	0.0664132
ENSG00000253961	RP11-363L24.3	2.33977	-1.05598	7.90578	0.00492771	0.0467664	0.108197	0.900459
ENSG00000254031	RP11-326E22.1	1.98	-2.04099	6.40056	0.0114085	0.0812816	0.0391929	0.42758
ENSG00000254135	RP11-32D16.1	2.6554	-2.6635	12.1531	0.000490061	0.00981944	0.00571086	0.246969
ENSG00000254198	RP11-598P20.3	1.94208	-0.410778	14.4991	0.000140229	0.00416585	0.57423	3.09434
ENSG00000254226	CTB-12O2.1	2.45529	-2.60584	9.14709	0.00249114	0.0292407	0.00819466	0.0714002
ENSG00000254290	RP11-150O12.3	3.32535	-2.72358	15.2857	9.24148e-05	0.00309371	0.00306605	0.116037
ENSG00000254441	RP11-718B12.5	1.71847	-1.89686	6.52561	0.0106332	0.0772687	0.129861	0.495413
ENSG00000254461	RP11-755F10.3	1.73712	-1.25596	4.95789	0.0259718	0.139333	0.217738	1.50638
ENSG00000254510	RP11-867G23.10	1.66019	-2.18226	4.87151	0.0273036	0.144026	0.0312091	0.223734
ENSG00000254535	PABPC4L	2.06779	2.43616	16.9929	3.7519e-05	0.00172402	0.357123	1.91523
ENSG00000254582	PSMA2P1	2.00963	-3.50152	4.87489	0.0272502	0.143783	0	0.132743
ENSG00000254703	SENCR	1.7133	-2.6355	5.42308	0.0198722	0.116706	0.0570292	0.220292
ENSG00000254709	IGLL5	3.9061	-1.98212	18.0281	2.17669e-05	0.00119807	0	0.0448794
ENSG00000254717	GLYATL1P2	1.85867	-2.81603	6.18928	0.0128526	0.087599	0.0300019	0.164166
ENSG00000254718	CTD-2184C24.2	1.62986	-3.26398	3.9703	0.0463094	0.201523	0.00380636	0.0248048
ENSG00000254938	RP11-688I9.4	1.69854	-3.06006	4.7406	0.0294588	0.151142	0.0706212	0.304069
ENSG00000254985	RSF1-IT2	1.62831	-3.26432	3.96617	0.0464234	0.20179	0.0450029	0.204378
ENSG00000254991	RP13-631K18.3	1.55647	-2.98603	4.2081	0.0402314	0.18472	0.0539771	0.190991
ENSG00000255219	RP11-716H6.2	2.01048	-3.50135	4.85699	0.0275344	0.144744	0	0.161133
ENSG00000255248	RP11-166D19.1	2.75389	7.00795	20.863	4.93332e-06	0.00039874	1.30706	13.6182
ENSG00000255355	AP000640.2	2.15658	-2.63444	8.33796	0.00388251	0.0394443	0.0129393	0.189708
ENSG00000255375	RP1-65P5.5	2.5385	-2.55219	11.2123	0.00081259	0.0139039	0.0216537	0.47497
ENSG00000255386	OR5BR1P	3.71332	-1.47164	27.3644	1.68503e-07	3.06436e-05	0.00640161	1.69249
ENSG00000255433	AP000479.1	3.1909	-2.81644	14.0003	0.000182781	0.00503022	0	0.0607654
ENSG00000255458	RP11-539G18.3	1.57724	-1.66191	5.58919	0.0180717	0.1095	0.0176215	0.345818
ENSG00000255490	EIF4A2P5	1.83936	-3.35484	4.61586	0.0316776	0.158241	0.0110434	0.197169
ENSG00000255496	RP11-587D21.4	2.01237	-2.8818	7.14236	0.0075284	0.0616218	0.0571719	0.421406
ENSG00000255520	RP11-390K5.3	1.56608	-2.60749	4.48355	0.0342225	0.166113	0.229596	0.87692
ENSG00000255571	LINC00925	1.74965	-1.94966	7.83888	0.00511342	0.0477542	0.00912367	0.0424751
ENSG00000255690	TRIL	2.6691	1.95418	9.05682	0.00261716	0.0303102	0.163999	1.6304
ENSG00000255772	LINC01479	2.38727	-3.30855	7.24901	0.007094	0.0593703	0	0.134826
ENSG00000255893	RP11-685N10.1	3.11182	-1.52173	14.5705	0.000135011	0.00407379	0.043845	1.58952
ENSG00000256913	RP1-102E24.6	1.54286	-2.32854	4.68994	0.0303397	0.154161	0.0289612	0.109471
ENSG00000257108	NHLRC4	2.1612	-1.37427	8.39373	0.00376518	0.038591	0.0122539	0.438495
ENSG00000257135	RP11-320M2.1	1.87263	-3.13821	5.4848	0.0191825	0.114233	0.0127594	0.062131
ENSG00000257228	RP11-413B19.2	2.21037	-3.40191	6.09121	0.0135856	0.0907068	0	0.0772189
ENSG00000257390	RP11-762I7.5	2.24493	-2.57939	9.85137	0.00169706	0.0226008	0.0043585	0.056774
ENSG00000257542	OR7E47P	1.57305	-0.851782	6.01443	0.0141894	0.0933988	0.0516226	0.328561
ENSG00000258412	RP11-404P21.5	2.08655	-1.49621	9.1035	0.00255121	0.0297585	0.168259	1.39378
ENSG00000258535	RP11-280K24.4	1.51165	-2.7526	4.58515	0.0322501	0.159826	0.0107202	0.0390092
ENSG00000258550	OR7E106P	2.55605	-2.95107	9.80485	0.00174052	0.0230008	0	0.212765
ENSG00000258611	RP11-368J22.2	1.61646	-2.81581	4.72568	0.0297154	0.151993	0.0437422	0.22779
ENSG00000258860	RP11-561B11.3	1.60025	-0.770685	6.33664	0.0118269	0.0832211	0.679222	2.75814
ENSG00000258872	FDPSP3	1.69718	-3.06039	4.77512	0.0288738	0.149357	0.03952	0.156833
ENSG00000259102	SMARCE1P3	2.09571	-3.22154	6.20728	0.0127226	0.0870211	0.0114069	0.114653
ENSG00000259161	CTD-2017C7.3	1.55711	-2.98558	4.27142	0.0387586	0.180046	0.0481275	0.246069
ENSG00000259165	DDX18P1	2.21857	-1.15164	6.71108	0.00958155	0.07242	0.0302041	1.13014
ENSG00000259198	RP11-133K1.6	1.79393	-3.17929	4.98219	0.0256096	0.137912	0.0036188	0.0303103
ENSG00000259275	RP11-522B15.3	3.12939	0.356423	18.7771	1.46917e-05	0.000886607	0.0303232	0.504113
ENSG00000259280	RP11-122D10.1	3.94301	-1.69002	25.6734	4.04356e-07	6.04624e-05	0.00489124	0.327723
ENSG00000259293	RP11-355N15.1	2.35779	-2.35197	10.2995	0.00133065	0.0193697	0.0227105	0.202076
ENSG00000259347	RP11-798K3.2	2.0323	-1.60557	8.56919	0.00341898	0.0361563	0.0358027	0.740588
ENSG00000259374	RP11-736N17.4	2.22854	-2.75206	7.40506	0.00650407	0.0557426	0.013765	0.0930552
ENSG00000259380	RP11-346D14.1	1.61927	-2.81585	5.00967	0.0252061	0.136745	0.00697875	0.0505577
ENSG00000259424	RP11-35O15.1	1.74458	-2.50038	5.67071	0.0172505	0.106028	0.0760763	1.16681
ENSG00000259485	CTD-2147F2.1	2.61626	-3.17924	8.93794	0.00279307	0.0316262	0	0.163008
ENSG00000259528	RP11-272D12.2	2.37011	-2.84845	9.20616	0.00241203	0.0285864	0.031972	0.461562
ENSG00000259542	RP11-522B15.4	3.06833	-2.37573	16.333	5.313e-05	0.00218112	0.00510824	0.2174
ENSG00000259583	RP11-66B24.4	1.75278	0.455308	11.5724	0.000669381	0.0120722	0.0642286	0.30863
ENSG00000259584	RP11-521C20.2	1.94606	-3.0984	5.86183	0.0154727	0.0988481	0.0266417	0.192895
ENSG00000259744	RP11-138H8.6	2.6698	-1.4456	16.501	4.86256e-05	0.00205135	0.0464109	1.97611
ENSG00000259807	RP11-426C22.4	3.1391	-1.16505	24.7105	6.6621e-07	8.66234e-05	0.0234109	0.396296
ENSG00000259834	RP11-284N8.3	1.84587	-1.88034	7.59607	0.00584958	0.0520984	0.0470971	0.20103
ENSG00000259914	RP11-298D21.2	2.3711	-2.84781	9.09838	0.00255836	0.0298087	0.0378557	0.361129
ENSG00000259950	RP11-170L3.4	2.26481	-2.28308	8.86375	0.00290889	0.0324597	0.0905482	0.68049
ENSG00000260008	RP11-732A21.2	2.58408	-1.93032	12.4141	0.000426109	0.00900921	0.0217583	0.208758
ENSG00000260030	RP11-686F15.2	1.68798	-2.91459	4.18219	0.0408509	0.186641	0.0197692	0.962086
ENSG00000260089	ADAM3B	1.71518	-2.63498	5.89296	0.0152015	0.0977793	0.0852618	0.335544
ENSG00000260230	FRRS1L	1.90381	-0.0497762	10.3806	0.00127347	0.0187999	0.0304701	0.321817
ENSG00000260369	CTD-2526A2.2	1.62899	-3.26385	3.96523	0.0464493	0.201825	0.0267194	0.129817
ENSG00000260400	RP11-119F7.5	2.6922	1.21597	16.3764	5.19291e-05	0.00214777	0.227866	1.89619
ENSG00000260440	LINC01544	2.50923	-2.39865	9.28585	0.00230931	0.0277726	0.00466409	0.0698516
ENSG00000260564	RP11-403N16.3	2.68789	-3.13793	9.35006	0.00222978	0.0272051	0.00283263	0.0618093
ENSG00000260621	RP11-413H22.2	1.56667	-2.72208	4.86805	0.0273584	0.144185	0.110154	0.47103
ENSG00000260625	RP11-452L6.7	1.62624	-2.95038	4.62198	0.0315648	0.157912	0.0527171	0.320814
ENSG00000260629	BGLT3	2.81001	-3.06139	9.78743	0.00175709	0.0231257	0	0.206785
ENSG00000260631	RBM22P12	2.01576	-2.44734	5.92194	0.0149535	0.0966259	0.00960297	1.22961
ENSG00000260651	AF213884.2	1.88379	-1.23811	7.98238	0.00472349	0.0453559	0.208978	2.21659
ENSG00000260762	ACSM5P1	1.62108	-2.95056	4.73527	0.0295501	0.151378	0.0188341	0.0799974
ENSG00000260802	LINC00890	3.6618	0.376516	20.8765	4.8988e-06	0.000398342	0.0193267	0.736708
ENSG00000260907	AC008088.4	2.01048	-3.50135	4.85699	0.0275344	0.144744	0.0101314	0.109976
ENSG00000260937	RP11-548M13.1	2.64783	-2.47391	13.3186	0.000262792	0.00642075	0.00718792	0.662036
ENSG00000260940	RP4-575N6.5	1.61725	-2.81638	4.63861	0.0312603	0.156972	0.11075	0.369245
ENSG00000261019	RP11-111K18.2	2.54488	-3.22084	8.29967	0.00396524	0.0400767	0	0.11283
ENSG00000261051	RP11-274H2.5	1.68129	-1.19571	6.39814	0.011424	0.0813217	0.152865	0.549548
ENSG00000261184	RP11-196O2.1	2.61787	-3.17886	9.0334	0.00265091	0.0305303	0	0.0484396
ENSG00000261227	AC140912.1	3.37347	-2.69218	14.9724	0.000109097	0.00349149	0.00681099	0.277874
ENSG00000261269	RP11-389C8.2	1.6935	-0.342216	4.09348	0.0430489	0.192853	0.221624	0.687435
ENSG00000261327	RP11-863P13.3	1.90808	-0.246804	6.16533	0.0130278	0.0882568	0.136102	0.651414
ENSG00000261409	RP6-24A23.7	2.51628	-1.03754	15.5978	7.83465e-05	0.00281911	0.0232959	0.167175
ENSG00000261514	RP11-527L4.2	2.11474	-3.45059	5.44039	0.0196763	0.11596	0.0195425	0.226564
ENSG00000261595	RP11-426L16.9	2.24064	-2.57954	9.25794	0.00234477	0.0280744	0.0200389	0.170467
ENSG00000261604	CTD-2636A23.2	1.60672	-1.83166	5.47706	0.0192677	0.114353	0.0709222	0.257379
ENSG00000261685	RP11-401P9.4	2.04271	-2.09675	9.47274	0.00208548	0.0258905	0.0225845	0.106446
ENSG00000261780	CTD-2354A18.1	1.83021	0.251236	7.58926	0.00587169	0.0522263	0.137321	0.794906
ENSG00000262075	DKFZP434A062	2.23404	-1.31632	10.227	0.00138399	0.0198773	0.00715025	0.211482
ENSG00000262096	PCDHB19P	1.74767	-1.38464	5.09968	0.0239302	0.132472	0.0140335	0.290349
ENSG00000262470	TVP23CP2	2.38117	-1.49698	9.56251	0.00198592	0.025059	0.0819283	1.41719
ENSG00000262601	CTC-786C10.1	1.87235	-1.68127	4.71437	0.0299115	0.152736	0.106535	0.606749
ENSG00000262703	RP11-485G7.6	2.30074	-3.35465	6.68015	0.00974922	0.0731328	0.00776713	0.111557
ENSG00000263232	ATP5A1P3	1.95608	-1.66118	10.0384	0.00153313	0.021202	0.0562815	0.30553
ENSG00000263400	TMEM220-AS1	1.83775	-3.35519	4.61139	0.0317602	0.15836	0.00328809	0.0242905
ENSG00000263412	RP5-890E16.2	1.61106	-2.28421	4.82998	0.0279689	0.146143	0.0363031	0.124853
ENSG00000263525	AC022909.1	1.75531	-2.88244	5.35273	0.0206898	0.119885	0.316473	2.04483
ENSG00000263815	RN7SL426P	2.56544	-1.82838	11.4	0.000734431	0.0129451	0.135516	1.71935
ENSG00000263961	C1orf186	3.50725	1.56868	28.3334	1.02117e-07	2.09807e-05	0.0436946	0.710863
ENSG00000263982	RP11-504I13.3	1.76029	-0.385566	10.5886	0.00113785	0.0174502	0.636682	3.17616
ENSG00000264017	RN7SL336P	2.07872	0.445316	9.2086	0.00240881	0.0285608	1.44799	7.84537
ENSG00000264720	AL139147.1	2.71736	-2.84901	11.2827	0.000782315	0.013567	0.0760763	1.73539
ENSG00000264727	RP11-680C21.1	2.46843	-3.26399	7.95902	0.00478482	0.0457003	0.00326708	0.0542818
ENSG00000264843	RP11-856M7.2	3.05549	-2.17849	16.5158	4.82463e-05	0.00204819	0.0206309	0.414276
ENSG00000265415	CTD-2510F5.4	2.47235	-2.42453	12.1313	0.000495832	0.00988542	0.0263794	2.05932
ENSG00000265485	RP11-449D8.1	2.95372	-2.07782	17.152	3.45043e-05	0.00163069	0.008745	0.126108
ENSG00000265579	RP11-713C5.1	1.87649	0.72357	7.6178	0.0057795	0.0515935	0.260819	1.25475
ENSG00000265885	RN7SL783P	2.17028	-3.17871	6.69207	0.00968429	0.0728895	0.0199691	0.512511
ENSG00000266010	GATA6-AS1	1.83353	-2.98595	5.70284	0.0169375	0.104678	0.0127667	0.0587735
ENSG00000266099	MIR5700	1.68293	-2.916	5.05158	0.0246034	0.134868	0.118341	5.01608
ENSG00000266158	RN7SL785P	1.62321	-2.94962	4.45777	0.0347428	0.167641	0.0474856	1.1981
ENSG00000266296	ARIH2P1	1.7011	-3.06043	4.91378	0.0266433	0.14158	0.0135886	0.0856212
ENSG00000266524	GDF10	2.03642	2.13047	5.51285	0.0188773	0.112932	0.635669	2.95696
ENSG00000266950	CTD-2623N2.5	2.61473	-2.91551	10.6825	0.00108156	0.0168657	0.0207818	0.395986
ENSG00000267034	RP11-384O8.1	2.02121	-2.58227	7.07178	0.00783073	0.0632545	0.0263129	0.227325
ENSG00000267107	PCAT19	1.68857	2.05316	5.24239	0.022043	0.124982	0.226802	0.796534
ENSG00000267218	AC005336.5	1.50586	-2.88154	4.03974	0.0444407	0.196987	0.0576235	0.211176
ENSG00000267273	CTC-543D15.3	2.47259	-3.26318	6.5406	0.010544	0.0770404	0	0.200465
ENSG00000267289	CTD-2623N2.11	1.92751	-3.30841	5.19986	0.0225887	0.127242	0.0113305	0.122326
ENSG00000267353	CTD-2162K18.3	1.91801	-2.78378	6.39079	0.0114714	0.0815728	0.0157576	0.0932322
ENSG00000267393	RP11-691H4.3	2.30311	-3.35413	6.53809	0.0105589	0.0770723	0.0176775	0.244101
ENSG00000267506	RP11-13K12.1	2.32063	-2.88309	8.54095	0.00347244	0.03652	0.00146815	0.0208301
ENSG00000267690	LDLRAD4-AS1	2.94656	-2.26155	14.8274	0.000117814	0.00369756	0.00776713	0.156929
ENSG00000267694	RP11-691H4.4	1.86339	-1.94766	7.9777	0.00473571	0.0454085	0.118039	0.731316
ENSG00000267767	CTC-523E23.4	2.85392	-2.52691	13.4914	0.000239656	0.006034	0.00301505	0.122534
ENSG00000268104	SLC6A14	2.61819	-1.91277	11.2496	0.000796418	0.0137144	0.0119361	0.160031
ENSG00000268182	SMIM17	2.31428	-2.69421	8.21695	0.00415008	0.0414008	0.020581	0.17877
ENSG00000268225	CTD-2331H12.5	1.50044	-2.88165	4.22345	0.039869	0.183588	0.0595519	0.184429
ENSG00000268403	CTD-2371O3.3	2.80884	1.43716	13.6743	0.000217408	0.00567072	0.390812	5.84087
ENSG00000268635	RP11-739B23.1	2.25622	-2.42309	7.64431	0.00569516	0.0511633	0.0116369	0.0936973
ENSG00000268756	AC104534.2	2.01877	-2.32972	8.21933	0.00414465	0.041362	0.0619509	0.462944
ENSG00000269235	ZNF350-AS1	1.69601	-1.9854	5.98024	0.0144671	0.0944954	0.0618983	0.268955
ENSG00000269397	CTB-92J24.2	1.55239	-1.79715	4.69986	0.0301651	0.153535	0.115115	0.499871
ENSG00000269404	SPIB	3.58187	-0.601711	25.9858	3.43943e-07	5.51025e-05	0.00493784	0.128595
ENSG00000269534	CTC-453G23.5	2.00877	-3.5017	4.85199	0.0276142	0.145022	0.00553282	0.0633284
ENSG00000269736	CTD-2521M24.11	1.79862	-3.17835	4.4207	0.0355055	0.170071	0.0112112	0.316357
ENSG00000269887	RP11-477H21.2	1.50035	-2.88175	4.03606	0.0445376	0.19723	0.0714012	0.264947
ENSG00000269891	ARHGAP19-SLIT1	2.54562	-3.22067	8.16629	0.00426762	0.0421206	0	0.036228
ENSG00000269916	RP11-193M21.1	3.14413	-2.8485	13.5456	0.000232832	0.00593193	0	0.30256
ENSG00000269936	RP11-394O4.5	2.83528	1.14306	13.9246	0.000190294	0.00515787	0.160559	1.76197
ENSG00000269971	RP3-426I6.5	1.79489	-3.17889	4.9291	0.0264081	0.140859	0.143852	0.765227
ENSG00000270296	STX8P1	2.61859	-3.17869	8.88987	0.00286757	0.032172	0.0239341	0.469234
ENSG00000270492	RP13-685P2.8	1.8329	-2.98611	5.72278	0.0167462	0.103925	0.0818629	0.363389
ENSG00000270523	RP11-145P16.3	2.47223	-2.78367	9.67708	0.00186581	0.0241	0.0501163	0.788654
ENSG00000270659	RP11-105N14.1	2.43706	-3.02328	8.70895	0.00316651	0.0343795	0.00872745	0.28182
ENSG00000270773	RP13-685P2.7	1.77991	-2.72187	5.63469	0.0176085	0.107443	0.0671989	0.368758
ENSG00000270885	RASL10B	3.51059	4.29905	32.003	1.53936e-08	5.45156e-06	0.679174	11.7794
ENSG00000270978	RP11-54C4.2	2.11308	-3.45094	5.47966	0.019239	0.114233	0.00762806	0.0985757
ENSG00000271109	CTC-523E23.11	2.20001	-2.95115	7.6074	0.00581293	0.0518406	0.015634	0.195111
ENSG00000271200	RP11-430G17.3	3.00849	-1.73476	16.4131	5.09321e-05	0.00211876	0.0796313	1.21078
ENSG00000271350	CTD-2384B9.1	2.46822	-3.26403	7.78882	0.00525706	0.0485899	0	0.153877
ENSG00000271387	RP11-382D12.2	2.61014	-2.91645	9.97351	0.00158809	0.0216532	0.00632809	0.176429
ENSG00000271427	RP11-188D8.1	1.73439	-2.40079	6.83349	0.00894643	0.0689556	0.0958629	0.430087
ENSG00000271437	RP11-295B17.6	1.65833	-1.86138	6.15886	0.0130756	0.0885134	0.114556	1.14759
ENSG00000271474	RP11-710C12.1	3.39145	-0.597983	20.8323	5.01306e-06	0.000403972	0.0186753	0.410719
ENSG00000271524	BNIP3P17	3.36339	-1.76729	20.2058	6.95429e-06	0.00051849	0.0379679	0.819114
ENSG00000271551	RP11-230C9.2	1.72021	-1.30305	6.54617	0.010511	0.0769195	0.14513	1.15218
ENSG00000271576	RP11-486G15.2	1.75508	-0.658139	4.99265	0.0254552	0.137465	0.121432	0.749503
ENSG00000271597	RP11-85D18.1	1.60418	-2.28579	3.99736	0.0455716	0.199896	0.0932906	0.508156
ENSG00000271653	RP11-259K5.1	1.89812	-3.55394	4.25709	0.0390868	0.181133	0.00703596	0.0711796
ENSG00000271659	RP11-435O5.4	2.00877	-3.5017	4.85199	0.0276142	0.145022	0.0178628	0.204457
ENSG00000271811	RP1-79C4.4	1.89566	1.39859	7.82494	0.00515301	0.0479741	0.444705	2.31224
ENSG00000271820	RP5-894D12.5	2.37311	-2.84761	8.63463	0.00329833	0.0352463	0.0161515	0.139924
ENSG00000271824	AC009014.3	2.07997	-1.45155	9.95396	0.00160504	0.021829	0.0746328	0.555153
ENSG00000271830	RP11-1C8.7	3.22176	-2.26152	17.2988	3.19386e-05	0.00154609	0.0169878	1.09095
ENSG00000271840	RP1-224A6.9	1.62434	-3.09898	4.3209	0.0376471	0.176467	0.0455036	0.212112
ENSG00000271905	AC137590.1	1.72744	-2.0379	5.77778	0.01623	0.101887	0.513845	7.28791
ENSG00000271986	RN7SL827P	1.92183	0.309023	5.87688	0.015341	0.0983101	1.49691	7.09202
ENSG00000272053	RP11-367G6.3	2.5458	-3.22063	8.39928	0.0037537	0.0385027	0.00824835	0.15562
ENSG00000272070	AC005618.6	2.27545	-2.03856	11.6333	0.000647809	0.0118308	0.0245868	0.177261
ENSG00000272103	CTD-2653M23.3	1.96111	-1.52388	11.1339	0.000847654	0.0142848	0.415588	2.25361
ENSG00000272167	PROX1-AS1	1.71651	-3.22058	4.43374	0.0352353	0.169259	0.0157019	0.0614484
ENSG00000272181	RP11-245J9.6	1.83221	-2.98599	5.83688	0.0156936	0.0996765	0.0838498	0.453499
ENSG00000272205	RP11-277B15.3	1.69918	-3.05989	4.66507	0.0307821	0.155382	0.0499007	0.244579
ENSG00000272384	RP11-44N11.2	1.6173	-2.69227	5.26177	0.0217988	0.124042	0.0647096	0.308015
ENSG00000272426	RP11-108M9.6	2.56677	-0.876723	16.3698	5.21082e-05	0.00214777	0.212615	2.42783
ENSG00000272432	RP3-465N24.6	2.12302	-2.81579	8.17314	0.00425152	0.0420388	0.0722903	0.505552
ENSG00000272509	RP11-347C18.5	1.62296	-2.95007	4.68604	0.0304087	0.15444	0.099662	0.400204
ENSG00000272812	RP5-855D21.3	1.52505	-0.672344	4.55305	0.0328602	0.161925	0.322826	2.91937
ENSG00000272843	RP11-313P13.5	1.96658	-0.406313	7.83173	0.00513369	0.0478937	0.276795	2.15111
ENSG00000272855	RP5-1102E8.3	3.13908	-2.84977	12.4595	0.000415878	0.00884152	0	0.547168
ENSG00000272858	CTA-292E10.8	1.71507	-3.22092	4.50976	0.033702	0.164507	0.0421231	0.17156
ENSG00000272953	RP11-1275H24.2	1.62986	-3.26398	3.9703	0.0463094	0.201523	0.0269212	0.185375
ENSG00000273129	PACERR	2.56787	-2.72241	11.2456	0.00079811	0.0137331	0.0103154	0.384788
ENSG00000273203	AC006946.16	1.69842	-3.06091	4.8008	0.0284465	0.147822	0.0112553	0.0577204
ENSG00000273210	AP001437.1	3.15131	-0.0959583	24.7996	6.36111e-07	8.46191e-05	0.295766	4.41065
ENSG00000273237	CTB-119C2.1	1.89011	2.99376	7.50378	0.00615696	0.0538662	1.79511	12.1511
ENSG00000273373	RP5-1074L1.4	2.09092	0.303343	9.66912	0.00187392	0.0241785	0.123522	0.826889
ENSG00000273791	CTC-559E9.13	1.90797	-1.038	9.9339	0.00162263	0.0219974	0.239984	1.44522
ENSG00000274092	CTD-3203P2.3	1.90227	-2.09557	7.63458	0.00572598	0.0513585	0.0778142	0.443717
ENSG00000274127	uc_338	2.21198	-3.40156	6.00207	0.0142891	0.0936883	0	0.713878
ENSG00000274235	CTC-311G1.1	1.62354	-3.09915	4.26411	0.0389257	0.180604	0.0443201	0.198006
ENSG00000274270	RP11-34F20.7	2.00969	-2.8826	6.37988	0.0115421	0.0818809	0.0128661	0.0868159
ENSG00000274286	ADRA2B	2.28571	-0.352022	9.34555	0.00223527	0.027215	0.0367376	1.06485
ENSG00000274307	RP11-345J18.2	1.80208	0.0887505	5.49554	0.019065	0.113651	0.106415	1.66531
ENSG00000274444	RP11-128A17.2	2.78007	-2.57951	13.6305	0.000222541	0.00574274	0.0213547	0.670806
ENSG00000274578	RP11-430E17.1	3.11681	-2.57927	15.6998	7.42339e-05	0.00271838	0.0436057	0.795814
ENSG00000274588	DGKK	3.38425	1.32713	11.0221	0.00090033	0.0148939	0.0360024	0.908676
ENSG00000274654	CTD-3247H4.2	3.70805	-2.44863	18.0324	2.17177e-05	0.00119781	0	0.602754
ENSG00000274667	RP11-31H5.3	2.00949	-1.19562	9.07369	0.00259313	0.0301356	0.228299	1.0355
ENSG00000274737	RP5-1057I20.6	1.68116	-2.91586	4.84902	0.0276619	0.14516	0.0583237	0.377276
ENSG00000274766	LINC00453	2.2087	-3.40225	5.99325	0.0143607	0.0940664	0.016168	0.219087
ENSG00000274954	RP11-56B16.6	2.01649	-2.72188	7.17013	0.00741273	0.0611002	0.0289814	1.82595
ENSG00000274956	UG0898H09	2.93094	1.43841	11.9908	0.000534648	0.0104148	0.0476095	0.469578
ENSG00000275092	LA16c-329F2.2	1.70616	-2.52514	6.00046	0.0143022	0.0937514	0.0638223	0.276077
ENSG00000275120	RP11-182J1.17	2.21083	-2.19736	10.4907	0.00119977	0.0180625	0.0383889	0.803422
ENSG00000275155	CTD-2595P9.4	2.76566	-2.21802	13.4708	0.000242299	0.00608347	0.0138321	1.18718
ENSG00000275180	RP11-631N16.4	1.51171	-0.125777	9.39969	0.00217023	0.026733	0.750408	2.91563
ENSG00000275198	RP11-471B22.3	1.78262	-2.47512	6.10044	0.0135148	0.0904628	0.0139339	0.0642452
ENSG00000275236	AC009120.11	1.73073	-1.81315	7.48647	0.00621644	0.0542	0.0580543	0.279409
ENSG00000275265	RP11-15J22.8	1.74681	-1.73499	7.59815	0.00584283	0.0520556	0.191463	0.960906
ENSG00000275322	RP11-262A16.1	2.50788	-2.39999	12.5905	0.000387704	0.00841537	0.0384613	0.395529
ENSG00000275454	CTD-2026K11.4	1.96605	-1.87898	6.7059	0.00960943	0.0725659	0.0419731	0.456567
ENSG00000275484	CTC-1337H24.4	1.90525	-2.40016	6.98374	0.00822534	0.0653632	0.0986936	0.49342
ENSG00000275713	HIST1H2BH	2.77569	-0.185877	24.9113	6.00291e-07	8.16001e-05	0.43509	4.2262
ENSG00000276533	RP11-139H15.5	2.7684	-0.913094	16.2092	5.6717e-05	0.00227502	0.16299	2.44361
ENSG00000276644	DACH1	1.78913	4.79291	16.0686	6.10872e-05	0.00239325	0.642663	2.69286
ENSG00000276791	CTD-2270P14.5	1.50909	-2.26107	4.09852	0.0429209	0.192632	0.0396367	0.138085
ENSG00000276846	CTD-3220F14.3	2.08016	-3.02255	6.9147	0.00854901	0.067065	0.0339014	0.25326
ENSG00000276849	TRBC2	1.63532	-1.94768	6.3786	0.0115504	0.0818968	0.00786022	0.0382583
ENSG00000276886	GREM1	1.80191	-2.84804	5.60328	0.0179269	0.108917	0.00369617	0.0287675
ENSG00000277020	RP11-476H16.1	2.47665	-2.42282	8.99978	0.00270013	0.0308332	0.00776006	0.496584
ENSG00000277159	RP11-88E10.4	2.31457	-2.88216	8.73364	0.00312393	0.0340873	0.00642488	0.0609752
ENSG00000277202	MIR8063	2.47204	-2.78418	10.4698	0.00121345	0.0182245	0.385272	3.4452
ENSG00000277387	MIR8058	1.71556	-3.22079	4.43129	0.0352858	0.169339	0.284018	1.37371
ENSG00000277531	LLNLF-187D8.1	2.2087	-3.40225	5.99325	0.0143607	0.0940664	0	0.201995
ENSG00000277695	RP11-115D19.4	1.83073	-2.98613	5.63541	0.0176012	0.107423	0.0458606	0.361247
ENSG00000277775	HIST1H3F	1.83261	-2.98605	5.84019	0.0156641	0.0995748	0.0706369	0.445933
ENSG00000277810	AL357075.1	2.21037	-3.40191	6.09121	0.0135856	0.0907068	0	1.11112
ENSG00000277829	RP5-1054A22.4	3.21358	-2.05876	19.945	7.97034e-06	0.000573702	0.0638783	1.28184
ENSG00000277909	SPC25	1.73762	-3.40192	4.07102	0.0436249	0.194479	0.00154316	0.0281753
ENSG00000278200	RP13-766D20.4	1.72729	-2.75254	5.31374	0.0211579	0.121629	0.0402428	0.235718
ENSG00000278224	C6orf49	1.87466	-3.13753	4.83417	0.027901	0.146073	0	0.0586451
ENSG00000278891	RP11-246E12.2	2.86538	-2.75264	12.7008	0.000365508	0.00807027	0.00715891	0.107453
ENSG00000278893	RP11-229O3.1	2.17501	0.889183	19.4368	1.03984e-05	0.000696793	0.252495	1.58931
ENSG00000278899	AL358852.1	1.61283	-0.398954	4.5712	0.0325138	0.160631	0.191009	1.22394
ENSG00000278905	RP11-65F13.3	2.68187	-3.13931	9.02958	0.00265646	0.030555	0	0.0560717
ENSG00000278926	RP11-264M12.4	1.71408	-3.22113	4.46404	0.0346154	0.167297	0.0100656	0.0722848
ENSG00000279161	CTB-12A17.2	1.83128	-2.24124	8.31336	0.00393546	0.0398656	0.0379512	0.208705
ENSG00000279187	RP11-455O6.5	2.78221	-2.57826	11.1806	0.000826562	0.0140448	0.00728635	0.125227
ENSG00000279198	CTD-2231E14.2	1.93519	-0.527333	10.1788	0.00142068	0.0202637	0.0517804	0.678722
ENSG00000279288	RP11-736E3.3	1.87099	-3.13859	5.42554	0.0198443	0.116618	0.00827639	0.0713534
ENSG00000279384	RP11-635L1.2	1.54473	-0.400611	5.14587	0.0233018	0.129929	0.485023	1.52537
ENSG00000279393	RP11-95G6.1	2.40428	-2.63627	9.29992	0.00229164	0.0276728	0.0208326	0.203838
ENSG00000279439	CTD-2576N18.1	2.16517	-1.31742	13.3737	0.000255173	0.00628936	0.107419	0.735742
ENSG00000279520	RP11-20I23.2	1.50572	-0.656994	4.3242	0.037574	0.176217	0.141636	1.14797
ENSG00000279561	RP11-4L24.4	2.10896	-1.86283	10.9723	0.000924827	0.0151226	0.0121716	0.10528
ENSG00000279609	RP11-235C23.6	1.79576	-3.17902	4.93505	0.0263173	0.140542	0.0105062	0.0911582
ENSG00000279771	AP000997.3	3.57426	-1.26976	20.2567	6.77145e-06	0.000510514	0.0133955	0.341522
ENSG00000279790	RP11-374N7.2	2.01048	-3.50135	4.85699	0.0275344	0.144744	0.00481115	0.0522248
ENSG00000279827	RP11-886P16.10	1.63865	-1.45704	4.66444	0.0307935	0.155382	0.0810286	0.781111
ENSG00000279946	CH17-76K2.6	1.67312	-2.7846	5.02538	0.0249785	0.135939	0.0190191	0.0798533
ENSG00000279960	RP5-1181K21.4	2.59854	-0.741705	10.2765	0.00134738	0.0195307	0.0478325	0.762791
ENSG00000280017	RP11-54F2.9	1.62578	-3.09865	4.32428	0.0375722	0.176217	0.0195875	0.0884116
ENSG00000280058	RP1-131F15.3	3.1426	-2.84893	13.888	0.000194034	0.00522242	0.00636812	0.201032
ENSG00000280079	CTC-260E6.4	1.86578	0.960163	9.963	0.00159718	0.0217331	0.455627	2.0425
ENSG00000280135	RP1-47M23.3	2.27796	-2.72266	8.70785	0.00316843	0.0343864	0.00772811	0.0997294
ENSG00000280186	RP11-483I13.6	1.83408	-3.35466	4.58977	0.0321633	0.159572	0.00258605	0.0470819
ENSG00000280196	RP11-572C21.2	2.11391	-3.45077	5.48204	0.0192128	0.114233	0	0.144628
ENSG00000280219	RP11-752L20.3	2.50694	2.63798	9.77173	0.00177216	0.0232558	0.239094	1.47871
ENSG00000280269	AP000577.2	2.56294	-2.72369	10.39	0.00126702	0.0187373	0.0193869	0.331067
ENSG00000280310	RP11-326I19.2	1.69718	-3.06039	4.77512	0.0288738	0.149357	0.0324902	0.146052
ENSG00000280439	RP4-568B10.1	1.71556	-3.22079	4.43129	0.0352858	0.169339	0.0402545	0.214021
ENSG00000281008	RP4-587D13.1	1.79739	-3.17864	4.88094	0.0271549	0.143618	0.0408169	0.184526
ENSG00000281100	RP11-640L9.2	2.0525	0.11526	6.73049	0.00947785	0.0718784	0.1461	1.09235

## Sheet: hFK DE under-expressed genes
EnsemblID	GeneName	logFC	logCPM	LR	PValue	FDR	Negative Fraction AVERAGE RPKM	Six2+Cited1+ AVERAGE RPKM
ENSG00000000938	FGR	-3.46324	1.58432	12.8659	0.000334616	0.0076259	0.399351	0.0852183
ENSG00000002079	MYH16	-3.19961	1.44153	31.9082	1.6163e-08	5.57726e-06	0.654123	0.0776649
ENSG00000002745	WNT16	-2.02817	-1.16233	13.2723	0.00026935	0.00654292	0.194044	0.0464892
ENSG00000005844	ITGAL	-2.27561	0.839608	7.3324	0.00677225	0.0574274	0.140459	0.05183
ENSG00000006047	YBX2	-1.54041	-2.50123	3.85243	0.0496739	0.21068	0.0177075	0.00491791
ENSG00000006210	CX3CL1	-1.59327	2.71673	5.2532	0.0219065	0.124496	0.759153	0.805909
ENSG00000006534	ALDH3B1	-3.41156	1.68096	15.1441	9.96101e-05	0.00323403	0.28152	0.0423899
ENSG00000006555	TTC22	-2.21109	0.140565	16.5498	4.73895e-05	0.00203103	0.21274	0.0586838
ENSG00000007264	MATK	-2.74322	3.19394	10.7628	0.00103562	0.016291	0.710951	0.14003
ENSG00000007516	BAIAP3	-1.95384	-0.703242	9.95119	0.00160745	0.0218398	0.0316506	0.00788297
ENSG00000008196	TFAP2B	-2.54841	4.55962	25.5491	4.31275e-07	6.3779e-05	4.95757	0.911846
ENSG00000009694	TENM1	-1.768	1.04303	8.7293	0.00313137	0.0341356	0.131279	0.0706362
ENSG00000010318	PHF7	-1.70503	0.499461	5.35982	0.0206059	0.119528	0.125237	0.1039
ENSG00000010379	SLC6A13	-2.13093	-0.260992	10.0918	0.00148932	0.0208776	0.124441	0.0506474
ENSG00000010704	HFE	-2.30784	0.350829	15.9076	6.65118e-05	0.00253564	0.116781	0.0310116
ENSG00000011347	SYT7	-2.21134	0.864341	12.6139	0.000382879	0.00836461	0.170841	0.0724373
ENSG00000011600	TYROBP	-3.27572	5.24367	12.3012	0.000452662	0.00931214	12.0301	1.57681
ENSG00000012504	NR1H4	-1.79195	-0.0280002	11.9872	0.00053568	0.0104164	0.170092	0.0608337
ENSG00000012817	KDM5D	-6.6992	1.50558	13.4756	0.00024169	0.00607383	0.146073	0.00129987
ENSG00000013288	MAN2B2	-1.50704	2.6816	9.17082	0.00245904	0.0290413	0.636075	0.316038
ENSG00000014257	ACPP	-2.90246	2.0244	26.5907	2.51446e-07	4.31062e-05	1.02641	0.18002
ENSG00000015285	WAS	-1.7376	0.579115	5.14907	0.0232588	0.129801	0.339105	0.127829
ENSG00000018280	SLC11A1	-4.92145	4.18101	19.6074	9.51007e-06	0.000654638	1.17018	0.0952059
ENSG00000019169	MARCO	-3.57361	0.164599	12.6424	0.000377089	0.00827842	0.587273	0.0796507
ENSG00000019505	SYT13	-2.12168	4.04898	17.9629	2.25252e-05	0.00123224	3.47204	0.876855
ENSG00000021355	SERPINB1	-1.77546	6.48083	15.4627	8.41498e-05	0.00294426	24.3597	7.63366
ENSG00000023892	DEF6	-2.52066	1.02778	10.0146	0.00155301	0.0213234	1.03542	0.423541
ENSG00000025434	NR1H3	-2.63042	3.34209	13.9103	0.000191747	0.00518241	0.454589	0.106816
ENSG00000025708	TYMP	-1.6283	5.89561	6.37653	0.011564	0.0819494	5.12148	2.06691
ENSG00000026751	SLAMF7	-2.87967	2.26673	13.115	0.000292938	0.00696505	0.314507	0.0729713
ENSG00000028137	TNFRSF1B	-2.05401	5.12084	7.18922	0.00733429	0.0606646	5.52259	1.87409
ENSG00000038295	TLL1	-2.06752	2.1389	7.73506	0.00541587	0.0495305	0.342165	0.276364
ENSG00000038945	MSR1	-5.38598	2.36139	27.2448	1.79253e-07	3.21639e-05	0.515051	0.0218474
ENSG00000042781	USH2A	-2.28329	-0.965665	12.8473	0.000337971	0.00768557	0.0269301	0.00550852
ENSG00000042980	ADAM28	-1.69235	0.074483	7.31222	0.00684872	0.0578666	0.0995763	0.052598
ENSG00000046889	PREX2	-1.51188	1.6795	5.31835	0.021102	0.121463	0.34508	0.222
ENSG00000050438	SLC4A8	-2.05318	1.4921	13.3179	0.000262889	0.00642075	0.0951927	0.035541
ENSG00000050628	PTGER3	-1.72466	3.45901	13.1506	0.000287426	0.0068765	0.575463	0.193997
ENSG00000050730	TNIP3	-2.55851	3.33777	17.966	2.24884e-05	0.00123224	1.59282	0.367397
ENSG00000053747	LAMA3	-2.80727	6.87636	28.3814	9.96153e-08	2.06242e-05	4.86596	0.62794
ENSG00000053918	KCNQ1	-2.06259	0.338005	5.40494	0.0200798	0.117642	0.201091	0.130128
ENSG00000054219	LY75	-1.63487	1.71052	8.30812	0.00394682	0.0399506	0.455777	0.264846
ENSG00000054803	CBLN4	-3.27186	-0.0945583	15.8825	6.73997e-05	0.00255052	0.457224	0.058555
ENSG00000058085	LAMC2	-1.68721	10.1456	13.0904	0.000296812	0.0070385	157.434	54.1743
ENSG00000060558	GNA15	-1.9737	3.46206	5.7248	0.016727	0.103831	4.15134	1.37314
ENSG00000060656	PTPRU	-2.46174	3.78165	13.2608	0.000271012	0.00656488	0.90933	0.388947
ENSG00000064270	ATP2C2	-1.63119	3.04344	9.98056	0.00158202	0.0215923	0.593858	0.251134
ENSG00000064687	ABCA7	-2.53002	1.32667	12.6151	0.000382653	0.00836461	0.129324	0.0545199
ENSG00000065675	PRKCQ	-1.65467	2.88447	12.9685	0.000316769	0.00736255	1.12938	0.463179
ENSG00000066032	CTNNA2	-2.05402	1.02028	14.1637	0.00016757	0.00472762	0.0972243	0.0261805
ENSG00000066230	SLC9A3	-2.49075	0.0238161	18.1907	1.99854e-05	0.00112064	0.32999	0.0850774
ENSG00000066294	CD84	-3.61595	1.99449	14.0288	0.000180033	0.00499417	0.362797	0.0621871
ENSG00000066336	SPI1	-3.08286	3.5336	10.9795	0.000921244	0.0150781	3.92409	0.584497
ENSG00000066382	MPPED2	-2.58388	1.08348	16.2691	5.49534e-05	0.00222417	0.303982	0.0977307
ENSG00000067048	DDX3Y	-7.76412	5.57902	12.6064	0.000384419	0.00837785	2.24669	3.51203
ENSG00000067606	PRKCZ	-2.25845	2.51046	13.8604	0.000196907	0.00526814	0.397579	0.164984
ENSG00000067646	ZFY	-6.49563	3.48972	11.9003	0.00056126	0.0107289	0.389441	0.755127
ENSG00000068079	IFI35	-2.71802	2.35768	10.7499	0.00104285	0.0163951	1.38124	0.694951
ENSG00000069188	SDK2	-2.07293	1.35093	12.1727	0.000484946	0.00974053	0.197292	0.0872744
ENSG00000070159	PTPN3	-2.14787	5.6783	16.7347	4.29874e-05	0.00189985	2.98011	1.00354
ENSG00000070915	SLC12A3	-1.70885	0.0481882	7.11868	0.00762849	0.0620087	0.0884406	0.050659
ENSG00000071991	CDH19	-4.03312	2.36241	26.6302	2.46367e-07	4.26995e-05	0.768888	0.070337
ENSG00000072315	TRPC5	-1.71749	-2.61076	6.19448	0.0128149	0.0874305	0.0296215	0.00722813
ENSG00000072694	FCGR2B	-1.72297	-1.09723	5.30312	0.0212873	0.122157	0.0321223	0.0177767
ENSG00000073861	TBX21	-2.84216	-1.10255	9.86196	0.00168731	0.0225056	0.17791	0.0333866
ENSG00000074211	PPP2R2C	-2.34009	-1.96949	12.5159	0.000403495	0.0086776	0.0245609	0.00318659
ENSG00000074317	SNCB	-1.91818	-1.9654	4.65717	0.0309242	0.155741	0.0437341	0.0163061
ENSG00000074416	MGLL	-2.01867	8.15109	18.9994	1.30761e-05	0.000822299	15.0554	3.94466
ENSG00000074803	SLC12A1	-4.16106	5.40431	41.6462	1.09379e-10	1.73173e-07	2.33923	0.107805
ENSG00000075073	TACR2	-1.95902	-2.03961	4.49116	0.0340706	0.165765	0.0922334	0.0121304
ENSG00000075643	MOCOS	-1.55049	1.30416	7.05755	0.00789317	0.0635039	0.717093	0.533858
ENSG00000075884	ARHGAP15	-2.74028	1.46634	9.00721	0.00268916	0.0307733	0.290089	0.138343
ENSG00000077009	NMRK2	-2.9926	-0.234259	19.1354	1.21765e-05	0.000778457	0.332016	0.0558349
ENSG00000077274	CAPN6	-2.36649	0.840394	10.7346	0.00105152	0.0165024	0.759738	0.343325
ENSG00000077279	DCX	-2.02937	-0.314327	4.83339	0.0279138	0.146101	0.0263499	0.0149947
ENSG00000078319	PMS2P1	-1.67882	0.843971	11.7676	0.000602714	0.0112661	3.74052	1.89056
ENSG00000078487	ZCWPW1	-1.76586	1.70188	9.91779	0.00163689	0.022128	0.377028	0.130422
ENSG00000079263	SP140	-2.0263	0.0828048	11.0685	0.000878067	0.0146608	0.102804	0.0409715
ENSG00000079841	RIMS1	-2.13886	1.91307	7.46918	0.00627642	0.0544759	0.0660463	0.0339461
ENSG00000080166	DCT	-1.77721	-1.28786	7.42639	0.00642743	0.0553051	0.0406778	0.0176314
ENSG00000080224	EPHA6	-1.69048	-2.20656	5.85197	0.0155596	0.0991644	0.0172348	0.00603175
ENSG00000081051	AFP	-1.61464	3.27738	8.90862	0.00283828	0.0319448	1.91958	0.742372
ENSG00000082074	FYB	-1.92476	2.91508	8.57134	0.00341495	0.0361395	0.639578	0.20892
ENSG00000082556	OPRK1	-2.33516	-1.22881	9.83639	0.00171093	0.0227325	0.0439758	0.00614743
ENSG00000082929	LINC01587	-2.31391	-0.838532	8.46847	0.00361355	0.0375082	0.269732	0.0968547
ENSG00000084734	GCKR	-1.82688	-1.73627	5.30286	0.0212905	0.122157	0.0886138	0.0203631
ENSG00000085514	PILRA	-3.04252	3.35113	12.6538	0.000374806	0.0082485	2.42895	0.380573
ENSG00000086300	SNX10	-1.91686	6.11957	11.81	0.000589124	0.0111116	7.9933	3.04646
ENSG00000087086	FTL	-1.52218	11.7316	8.28607	0.00399504	0.0402872	2605.01	1164.2
ENSG00000087494	PTHLH	-2.19737	1.2796	12.4944	0.000408175	0.008726	0.369914	0.148091
ENSG00000087589	CASS4	-2.64887	-0.976412	16.7451	4.27519e-05	0.00189255	0.0947388	0.0144805
ENSG00000088827	SIGLEC1	-5.99935	1.12497	18.8185	1.43766e-05	0.000875446	0.305829	0.00545558
ENSG00000089041	P2RX7	-3.30661	0.626426	14.8459	0.000116659	0.00369397	0.0967209	0.0178179
ENSG00000089091	DZANK1	-2.15229	1.71782	7.32049	0.00681729	0.057646	0.157178	0.0863812
ENSG00000090104	RGS1	-1.898	0.528397	5.3825	0.0203397	0.11861	0.259304	0.190433
ENSG00000090659	CD209	-4.95503	2.31558	21.5448	3.4566e-06	0.000307045	0.570133	0.03563
ENSG00000091128	LAMB4	-1.57999	2.26685	9.42006	0.00214625	0.0264861	0.254052	0.156369
ENSG00000091138	SLC26A3	-1.50316	-0.982502	4.67416	0.0306197	0.15497	0.0997666	0.0549059
ENSG00000091409	ITGA6	-1.54607	8.14556	11.4094	0.000730744	0.012897	17.2432	5.77344
ENSG00000091622	PITPNM3	-1.71974	1.27629	11.5501	0.000677453	0.0121964	0.196279	0.0875683
ENSG00000092068	SLC7A8	-1.54188	3.23662	4.5733	0.0324739	0.160491	0.374525	0.183305
ENSG00000092345	DAZL	-1.91124	-2.61475	5.58571	0.0181076	0.109619	0.0255815	0.00528281
ENSG00000092377	TBL1Y	-3.52121	-0.720093	7.06831	0.00784591	0.0633012	0.0929514	0.0348964
ENSG00000092929	UNC13D	-2.56424	3.36912	12.2659	0.000461317	0.00941346	0.797323	0.274967
ENSG00000093072	CECR1	-3.23653	2.21268	18.6765	1.54878e-05	0.000917223	0.315947	0.0817525
ENSG00000095383	TBC1D2	-1.7819	4.12516	14.3046	0.000155484	0.00447694	1.5573	0.509539
ENSG00000095585	BLNK	-1.94492	1.97142	7.20932	0.00725262	0.0601925	0.551123	0.298538
ENSG00000095627	TDRD1	-1.93192	-2.75272	5.32043	0.0210768	0.121398	0.0168958	0.00150266
ENSG00000095970	TREM2	-2.03036	-0.63809	4.17681	0.0409808	0.187012	0.223065	0.19574
ENSG00000096996	IL12RB1	-2.57871	-0.359647	11.1591	0.000836185	0.0141547	0.108913	0.0215434
ENSG00000099260	PALMD	-2.17289	0.197875	11.0274	0.000897732	0.0148692	0.241454	0.0500356
ENSG00000099337	KCNK6	-1.80258	4.10747	14.0273	0.000180172	0.00499417	4.23765	1.34996
ENSG00000099377	HSD3B7	-1.51201	2.76919	10.6411	0.00110602	0.0171131	1.42516	0.731219
ENSG00000099725	PRKY	-6.80379	3.40938	12.5729	0.000391381	0.00847719	0.908566	0.542837
ENSG00000099769	IGFALS	-2.21521	-1.95559	9.47388	0.00208418	0.0258863	0.0682941	0.0143808
ENSG00000099937	SERPIND1	-3.34844	0.119401	21.2971	3.93327e-06	0.000339307	0.443897	0.0565586
ENSG00000099985	OSM	-3.03001	2.325	16.3319	5.31605e-05	0.00218112	2.24508	0.3544
ENSG00000100055	CYTH4	-3.9577	2.16435	16.9255	3.88753e-05	0.00176955	0.630302	0.0891599
ENSG00000100122	CRYBB1	-2.27205	-2.8847	7.48072	0.0062363	0.0543176	0.118844	0.0107899
ENSG00000100191	SLC5A4	-2.28414	-2.88125	6.95464	0.0083602	0.0661118	0.0883351	0.00307658
ENSG00000100298	APOBEC3H	-1.64488	-3.06477	4.19801	0.0404714	0.185411	0.0181311	0.00458758
ENSG00000100365	NCF4	-2.18787	2.69729	6.46903	0.010977	0.0789331	1.69953	0.673655
ENSG00000100557	C14orf105	-1.86707	4.62629	16.9921	3.75359e-05	0.00172402	3.36741	0.937939
ENSG00000100802	C14orf93	-1.5409	0.651228	4.99116	0.0254771	0.137501	0.108975	0.0927523
ENSG00000100985	MMP9	-1.63532	7.76211	4.16312	0.0413133	0.187956	117.993	49.2261
ENSG00000101197	BIRC7	-1.68878	-0.724008	4.43169	0.0352776	0.169339	0.235322	0.138173
ENSG00000101210	EEF1A2	-1.53824	2.37334	7.50819	0.0061419	0.0538157	2.59579	2.01032
ENSG00000101213	PTK6	-1.77345	-0.363901	5.3713	0.0204707	0.118974	0.180272	0.119434
ENSG00000101282	RSPO4	-2.14542	-0.658457	7.25875	0.00705563	0.0591412	0.228069	0.0985505
ENSG00000101307	SIRPB1	-2.55113	-0.599998	7.29116	0.00692947	0.0583563	0.0452774	0.0146719
ENSG00000101311	FERMT1	-2.44101	4.81465	22.7853	1.81141e-06	0.00018824	3.63683	0.707061
ENSG00000101331	CCM2L	-1.58236	-0.963654	6.52058	0.0106633	0.0774219	0.161523	0.0855634
ENSG00000101336	HCK	-5.04451	5.01065	21.029	4.52395e-06	0.000374653	2.94608	0.322617
ENSG00000101347	SAMHD1	-1.6706	5.06398	5.73956	0.0165869	0.103251	8.52607	3.71997
ENSG00000101440	ASIP	-2.24128	-1.57499	13.3861	0.000253499	0.00626531	0.437379	0.0876038
ENSG00000101695	RNF125	-1.56488	-0.215802	4.42294	0.0354588	0.169878	0.12942	0.100177
ENSG00000101751	POLI	-1.69	2.82512	8.07514	0.00448766	0.0436499	0.499271	0.341064
ENSG00000101842	VSIG1	-2.64539	-1.98726	13.9434	0.000188397	0.00512193	0.0569271	0.00311086
ENSG00000101916	TLR8	-2.00731	-1.66345	7.51064	0.00613357	0.0537787	0.0505881	0.0154642
ENSG00000102003	SYP	-2.13092	2.18532	20.0052	7.7231e-06	0.000563326	0.796021	0.182916
ENSG00000102032	RENBP	-2.01144	0.690018	8.80392	0.00300585	0.0331839	0.309359	0.0939806
ENSG00000102043	MTMR8	-2.03245	-0.635076	8.05648	0.00453411	0.0439926	0.191226	0.0844603
ENSG00000102048	ASB9	-2.07459	0.404986	7.38166	0.00658925	0.0562479	0.171491	0.101998
ENSG00000102575	ACP5	-2.03371	2.8772	8.11368	0.00439324	0.0429683	0.933346	0.285213
ENSG00000102678	FGF9	-2.45947	1.84211	14.7702	0.000121439	0.00376993	1.16732	0.427471
ENSG00000102924	CBLN1	-2.09285	-2.64322	7.23146	0.00716368	0.0597382	0.0386222	0.00756472
ENSG00000103044	HAS3	-1.77666	4.1977	15.4725	8.37162e-05	0.00293787	3.26946	0.944371
ENSG00000103056	SMPD3	-2.0859	-1.40441	8.11808	0.0043826	0.0429093	0.0313487	0.00986692
ENSG00000103089	FA2H	-2.94009	2.21279	26.4692	2.67777e-07	4.56153e-05	1.66401	0.370829
ENSG00000103150	MLYCD	-1.68856	3.03367	8.72434	0.0031399	0.0342147	0.754245	0.420825
ENSG00000103313	MEFV	-2.45751	-0.340395	10.1882	0.00141343	0.0202293	0.0406702	0.00877686
ENSG00000103316	CRYM	-1.61938	1.38937	6.79761	0.00912799	0.0698947	0.43927	0.280146
ENSG00000103490	PYCARD	-1.51744	3.08318	5.93964	0.014804	0.0959085	3.08951	1.3496
ENSG00000103528	SYT17	-1.85239	1.25851	6.24251	0.012472	0.0858523	0.223507	0.184869
ENSG00000103569	AQP9	-3.67832	1.87222	14.2271	0.00016202	0.00461458	0.860304	0.146782
ENSG00000103599	IQCH	-2.51054	1.4296	13.0379	0.000305252	0.00715043	0.20075	0.0839899
ENSG00000103723	AP3B2	-2.04492	-0.137503	13.6587	0.000219225	0.0057009	0.065618	0.0217043
ENSG00000103811	CTSH	-2.01463	5.98493	10.02	0.00154846	0.0212963	5.26494	1.59793
ENSG00000103852	TTC23	-1.81488	1.92233	6.97145	0.00828203	0.0657167	0.229847	0.186161
ENSG00000103876	FAH	-2.62983	3.38415	12.2892	0.000455597	0.00933211	0.995379	0.40304
ENSG00000104043	ATP8B4	-3.05271	0.938136	12.7358	0.000358714	0.00797049	0.0755399	0.0203707
ENSG00000104093	DMXL2	-1.84326	4.02883	10.352	0.00129336	0.0189704	0.567916	0.189533
ENSG00000104237	RP1	-1.73854	-1.65394	7.81456	0.00518271	0.0481507	0.0764185	0.0209902
ENSG00000104689	TNFRSF10A	-1.51573	4.48692	9.41922	0.00214723	0.0264861	7.31612	2.42569
ENSG00000104714	ERICH1	-1.52521	6.28823	12.3905	0.000431534	0.00905279	7.25617	2.99196
ENSG00000104863	LIN7B	-1.70519	0.872439	6.71322	0.00957009	0.0723537	0.585597	0.363974
ENSG00000104879	CKM	-1.81223	-1.26664	5.83936	0.0156715	0.0995748	0.304915	0.142091
ENSG00000104894	CD37	-1.68953	1.56594	7.5426	0.0060257	0.0531743	0.254252	0.0987173
ENSG00000104918	RETN	-2.22033	3.84939	6.62536	0.0100537	0.074632	16.8037	4.7726
ENSG00000104921	FCER2	-3.404	1.89141	13.5774	0.000228929	0.00586044	0.518866	0.0719318
ENSG00000105219	CNTD2	-5.28647	2.14579	34.4955	4.27247e-09	2.49986e-06	1.34928	0.0403563
ENSG00000105383	CD33	-2.81916	0.999745	10.2763	0.00134752	0.0195307	0.28069	0.0697902
ENSG00000105501	SIGLEC5	-3.41026	-1.12389	15.3936	8.72838e-05	0.00301804	0.141217	0.013937
ENSG00000105516	DBP	-1.99597	1.35308	7.47791	0.00624607	0.0543176	0.32415	0.177448
ENSG00000105707	HPN	-1.89856	1.44406	9.87454	0.00167582	0.0224289	0.344294	0.16712
ENSG00000105711	SCN1B	-1.61015	-0.144018	5.16048	0.0231065	0.129162	0.215423	0.116381
ENSG00000105717	PBX4	-1.51931	-0.580438	9.24541	0.00236086	0.0281785	0.219018	0.0979797
ENSG00000105928	DFNA5	-1.93767	4.84849	11.4908	0.000699434	0.0124671	2.31014	0.928958
ENSG00000105929	ATP6V0A4	-2.14656	1.30191	12.4315	0.000422158	0.0089538	0.398404	0.15485
ENSG00000105967	TFEC	-1.95023	1.67984	10.606	0.00112724	0.0173568	0.176161	0.0512181
ENSG00000106113	CRHR2	-2.0184	-1.89445	6.8836	0.00869903	0.0677472	0.0232897	0.00674351
ENSG00000106278	PTPRZ1	-2.22579	0.483997	17.3138	3.1688e-05	0.00153672	0.182164	0.0500758
ENSG00000106479	ZNF862	-2.06546	1.04118	7.6741	0.0056019	0.0505669	0.300094	0.152082
ENSG00000106565	TMEM176B	-2.17097	3.67406	8.14855	0.00430955	0.0423905	2.64403	1.33887
ENSG00000106927	AMBP	-1.73079	-0.51099	10.8508	0.000987528	0.0158493	0.179681	0.33726
ENSG00000106948	AKNA	-2.57615	2.11381	13.7942	0.000203961	0.00541383	0.241477	0.107487
ENSG00000107014	RLN2	-1.75102	-0.100779	9.12019	0.00252804	0.029545	0.808911	0.412999
ENSG00000107099	DOCK8	-1.84912	2.95066	5.72478	0.0167272	0.103831	0.190709	0.0668575
ENSG00000107295	SH3GL2	-2.04192	-0.0681463	13.6674	0.000218209	0.00567999	0.868868	0.199901
ENSG00000107593	PKD2L1	-3.47717	-1.63229	14.3291	0.000153475	0.00444649	0.0687355	0.00595984
ENSG00000108309	RUNDC3A	-2.16677	0.529325	15.5992	7.82858e-05	0.00281911	0.202233	0.0703677
ENSG00000108375	RNF43	-2.11823	1.08179	12.2695	0.000460412	0.00940925	0.141778	0.052501
ENSG00000108688	CCL7	-1.55119	3.51231	4.47615	0.034371	0.166594	6.54501	2.86121
ENSG00000108700	CCL8	-4.76129	3.66695	31.5411	1.95263e-08	6.40915e-06	16.6295	0.674919
ENSG00000108771	DHX58	-1.85017	0.116132	5.96335	0.0146063	0.0950344	0.14537	0.0926249
ENSG00000108799	EZH1	-1.73594	3.08316	9.91041	0.00164347	0.0221666	0.368946	0.170608
ENSG00000108950	FAM20A	-1.6413	2.77617	5.97796	0.0144858	0.0945485	0.591574	0.26806
ENSG00000108984	MAP2K6	-2.24236	0.483052	10.5727	0.00114769	0.0175292	0.145197	0.0555726
ENSG00000109163	GNRHR	-1.5051	-1.53103	5.98754	0.0144073	0.0942569	0.207192	0.0665755
ENSG00000109684	CLNK	-1.51586	-1.80368	6.17538	0.012954	0.0879602	0.032544	0.0118888
ENSG00000109705	NKX3-2	-2.14489	-1.71227	3.85824	0.0495023	0.210184	0.120564	0.0358015
ENSG00000109846	CRYAB	-1.74964	5.31926	11.3591	0.000750802	0.0131561	4.55283	1.53652
ENSG00000110031	LPXN	-1.93498	3.68389	7.44572	0.00635875	0.0549384	2.12067	0.717995
ENSG00000110077	MS4A6A	-2.99027	0.694674	14.8199	0.000118283	0.00369756	0.139201	0.0333671
ENSG00000110079	MS4A4A	-5.2362	2.17801	23.4024	1.31413e-06	0.000149873	1.17462	0.0551168
ENSG00000110195	FOLR1	-2.16181	1.53722	11.6318	0.000648355	0.0118308	1.06491	0.434336
ENSG00000110324	IL10RA	-1.58667	3.16782	4.86427	0.0274184	0.144444	0.520176	0.240022
ENSG00000110455	ACCS	-1.70131	0.189146	6.28766	0.0121581	0.0846409	0.125148	0.079729
ENSG00000110680	CALCA	-2.0541	0.862375	7.74459	0.00538738	0.0493658	0.460792	0.290174
ENSG00000110934	BIN2	-2.07355	2.57241	6.15085	0.0131349	0.0887361	0.431913	0.284448
ENSG00000111058	ACSS3	-1.57379	1.28248	5.94627	0.0147484	0.0956747	0.176101	0.132979
ENSG00000111305	GSG1	-1.60051	0.200266	7.4604	0.0063071	0.0547069	0.146884	0.0656518
ENSG00000111319	SCNN1A	-3.219	3.36125	24.7932	6.3822e-07	8.46191e-05	0.866836	0.188027
ENSG00000111424	VDR	-2.19969	3.86642	12.0943	0.000505762	0.0100306	0.988013	0.246996
ENSG00000111671	SPSB2	-2.02422	2.72779	7.41582	0.00646528	0.0555774	1.87421	1.12347
ENSG00000111679	PTPN6	-1.83648	3.82719	7.19006	0.00733085	0.0606547	0.825466	0.281925
ENSG00000111729	CLEC4A	-3.17903	1.83809	12.1261	0.000497222	0.00990579	1.53439	0.459201
ENSG00000111816	FRK	-1.86968	3.9549	10.692	0.001076	0.016818	1.75328	0.556522
ENSG00000111846	GCNT2	-2.31704	2.7497	14.4169	0.000146479	0.00430872	0.461697	0.205395
ENSG00000111863	ADTRP	-1.50679	2.60553	3.9437	0.0470472	0.203385	0.722244	0.379358
ENSG00000112053	SLC26A8	-1.7167	-1.87036	8.16372	0.00427366	0.0421493	0.020282	0.00630715
ENSG00000112232	KHDRBS2	-2.355	-0.455269	8.5913	0.00337773	0.0358201	0.447561	0.158304
ENSG00000112379	ARFGEF3	-1.58195	4.4149	12.7158	0.000362577	0.0080253	2.30777	0.851513
ENSG00000112394	SLC16A10	-1.86217	3.50841	7.88775	0.00497707	0.0470737	1.0123	0.324422
ENSG00000112561	TFEB	-3.09898	2.81302	16.6649	4.45983e-05	0.00195141	0.545384	0.191555
ENSG00000112599	GUCA1B	-2.27412	-0.444261	7.84213	0.00510425	0.0477479	0.88965	0.353177
ENSG00000112761	WISP3	-2.53652	-0.932762	13.395	0.000252297	0.00625282	0.0520966	0.0120784
ENSG00000112799	LY86	-2.49344	0.345604	7.39598	0.00653698	0.0559259	1.12602	0.415361
ENSG00000112812	PRSS16	-1.88023	-1.83099	4.22065	0.0399349	0.183807	0.013249	0.00454899
ENSG00000112818	MEP1A	-4.50169	0.0731871	15.5053	8.2275e-05	0.0029099	0.266454	0.0138864
ENSG00000113749	HRH2	-1.72867	1.2252	11.3983	0.000735115	0.0129487	0.795319	0.358574
ENSG00000113889	KNG1	-4.83564	3.09832	44.5774	2.44493e-11	4.93663e-08	2.81973	0.0980954
ENSG00000113946	CLDN16	-1.67809	4.12776	13.8253	0.000200621	0.00534625	5.90329	1.97672
ENSG00000114013	CD86	-1.80342	1.12711	4.44739	0.0349545	0.16818	0.276957	0.163912
ENSG00000114374	USP9Y	-7.07054	3.76811	12.508	0.000405218	0.00869039	0.426757	0.272936
ENSG00000114737	CISH	-2.44138	3.16449	12.7137	0.000362995	0.00802794	1.78445	0.880583
ENSG00000115008	IL1A	-3.40422	4.77007	18.1972	1.99173e-05	0.00111916	21.3647	2.56296
ENSG00000115112	TFCP2L1	-1.7695	5.14682	15.5287	8.12621e-05	0.00288545	5.39145	1.64921
ENSG00000115221	ITGB6	-1.83438	7.20716	13.863	0.000196634	0.00526608	9.37632	3.09136
ENSG00000115263	GCG	-2.46582	-2.09614	4.5406	0.0331001	0.16266	0.0594238	0.0100643
ENSG00000115353	TACR1	-1.70125	0.937556	8.61656	0.0033312	0.0355368	0.488236	0.185
ENSG00000115556	PLCD4	-1.54088	0.482494	9.01901	0.00267187	0.0306144	0.0874153	0.0416303
ENSG00000115590	IL1R2	-2.68631	2.41483	21.7075	3.17548e-06	0.000288839	1.15791	0.247181
ENSG00000115598	IL1RL2	-2.51458	0.949108	15.7344	7.28867e-05	0.00268732	0.571109	0.193693
ENSG00000115956	PLEK	-2.05443	4.88789	6.99931	0.00815411	0.0649698	10.4157	4.3394
ENSG00000116039	ATP6V1B1	-4.56909	2.00355	33.1094	8.71171e-09	3.60732e-06	0.803679	0.0403622
ENSG00000116183	PAPPA2	-3.5192	4.2785	33.2711	8.01664e-09	3.42489e-06	2.23956	0.197412
ENSG00000116701	NCF2	-4.03906	3.74199	17.7884	2.46879e-05	0.0013106	1.97117	0.350892
ENSG00000116741	RGS2	-1.54077	4.86462	11.7399	0.000611729	0.0113717	12.4255	4.70461
ENSG00000116819	TFAP2E	-2.28656	-1.02793	7.90996	0.00491633	0.0466748	0.483435	0.0746391
ENSG00000116882	HAO2	-2.32618	-0.521811	6.02023	0.0141428	0.0932059	0.14934	0.0463004
ENSG00000116903	EXOC8	-1.85589	2.84401	8.05308	0.00454263	0.0440277	2.6417	2.32904
ENSG00000116983	HPCAL4	-4.71155	3.90322	36.2021	1.77878e-09	1.29394e-06	2.21918	0.13939
ENSG00000117016	RIMS3	-1.76118	0.881269	9.8831	0.00166804	0.0223582	0.422315	0.226277
ENSG00000117090	SLAMF1	-2.71609	0.149798	12.5401	0.000398316	0.0085834	0.29413	0.0754031
ENSG00000117091	CD48	-2.8233	3.1485	12.2028	0.00047718	0.00963489	2.95707	0.526878
ENSG00000117115	PADI2	-2.74806	3.06415	17.1729	3.41266e-05	0.00162282	1.28429	0.374189
ENSG00000117971	CHRNB4	-1.96729	-0.173399	14.3695	0.000150214	0.00438029	0.198016	0.0615102
ENSG00000117984	CTSD	-2.4456	7.86057	14.5654	0.000135374	0.00407561	45.7437	10.0786
ENSG00000118094	TREH	-2.12459	-2.01158	7.69027	0.00555192	0.0502286	0.0354512	0.00895798
ENSG00000118113	MMP8	-1.94881	-1.51025	7.1524	0.00748637	0.0614449	0.0510535	0.0157612
ENSG00000118432	CNR1	-1.62826	1.51998	8.035	0.00458821	0.0443896	0.199824	0.0787391
ENSG00000118640	VAMP8	-2.06885	6.66332	18.6279	1.58876e-05	0.000932312	68.8202	17.6506
ENSG00000118785	SPP1	-2.24003	10.8162	14.4271	0.00014569	0.00429492	243.735	64.1472
ENSG00000118972	FGF23	-1.97241	-0.880942	6.12874	0.0133001	0.0894933	0.30457	0.05601
ENSG00000119686	FLVCR2	-3.3719	1.30961	11.1406	0.00084459	0.0142611	0.276444	0.0761438
ENSG00000119703	ZC2HC1C	-1.97581	0.416674	8.65208	0.00326689	0.0350591	0.176002	0.0957554
ENSG00000119715	ESRRB	-2.3017	1.19917	16.4833	4.90816e-05	0.00205768	0.232555	0.0510996
ENSG00000119913	TECTB	-2.12216	-2.63483	6.87162	0.00875755	0.0680454	0.073075	0.00603212
ENSG00000120068	HOXB8	-2.05347	0.274905	10.8023	0.00101374	0.0160844	0.643414	0.235732
ENSG00000120256	LRP11	-2.58541	3.97444	13.024	0.000307529	0.00719127	5.87265	2.87338
ENSG00000120280	CXorf21	-3.02351	0.443488	12.2284	0.000470683	0.00953948	1.22336	0.273277
ENSG00000120457	KCNJ5	-2.30005	-0.257047	15.5865	7.88141e-05	0.00282837	0.163741	0.047296
ENSG00000120500	ARR3	-1.53127	-2.06482	6.25063	0.0124149	0.0855933	0.0656351	0.0225755
ENSG00000120662	MTRF1	-1.55825	1.9038	7.24336	0.00711638	0.0595207	0.58875	0.398982
ENSG00000120915	EPHX2	-1.93383	1.45654	11.5845	0.000665045	0.0120132	0.30547	0.144738
ENSG00000121064	SCPEP1	-1.60722	2.28642	8.29241	0.0039811	0.0401768	0.538864	0.320268
ENSG00000121207	LRAT	-2.89698	0.685112	25.0464	5.59661e-07	7.68535e-05	0.216131	0.0365515
ENSG00000121281	ADCY7	-1.76473	0.470592	9.03	0.00265585	0.030555	0.0937223	0.0512236
ENSG00000121769	FABP3	-1.56948	3.12234	6.77328	0.00925328	0.070533	4.65353	1.82083
ENSG00000121797	CCRL2	-2.60692	1.51022	9.98371	0.00157931	0.0215865	0.520094	0.244855
ENSG00000121853	GHSR	-1.97443	-2.01835	4.41595	0.0356044	0.170363	0.132182	0.0402495
ENSG00000121898	CPXM2	-1.60638	0.712105	10.4921	0.00119884	0.0180625	0.4226	0.153043
ENSG00000121904	CSMD2	-1.84892	0.928597	11.5181	0.000689221	0.0123431	0.0411125	0.0122473
ENSG00000121933	ADORA3	-3.12767	0.140138	10.5721	0.00114805	0.0175292	0.176122	0.0355303
ENSG00000122122	SASH3	-2.60344	2.77342	6.73113	0.00947446	0.0718729	3.44675	0.918193
ENSG00000122254	HS3ST2	-2.15367	2.51756	13.117	0.000292628	0.00696382	1.9945	0.419775
ENSG00000122547	EEPD1	-3.36258	2.57348	23.9052	1.01198e-06	0.000118493	1.3059	0.281972
ENSG00000122861	PLAU	-1.77689	9.21956	15.2207	9.56494e-05	0.00316424	138.617	43.4177
ENSG00000122862	SRGN	-1.89147	6.38754	8.14448	0.00431925	0.0424434	54.6475	20.105
ENSG00000122966	CIT	-2.04258	1.671	9.11703	0.0025324	0.0295831	0.106228	0.0525183
ENSG00000123329	ARHGAP9	-2.17827	1.51329	7.66254	0.00563791	0.0508016	0.152414	0.0448146
ENSG00000123338	NCKAP1L	-2.47877	3.04241	9.74026	0.00180276	0.0235769	0.697961	0.174464
ENSG00000123560	PLP1	-2.63485	2.64053	13.0241	0.000307505	0.00719127	0.446291	0.113276
ENSG00000123572	NRK	-2.69407	3.67255	15.2093	9.62269e-05	0.00317608	1.57531	0.647997
ENSG00000123643	SLC36A1	-2.17899	2.91344	9.28818	0.00230637	0.027762	0.767308	0.419452
ENSG00000124253	PCK1	-2.48019	2.58532	6.54144	0.010539	0.0770404	0.896683	0.393152
ENSG00000124479	NDP	-3.40797	-1.24457	9.83011	0.00171678	0.0227734	0.239599	0.0199088
ENSG00000124493	GRM4	-2.32386	-0.374599	15.8821	6.74142e-05	0.00255052	0.0363447	0.00704846
ENSG00000124507	PACSIN1	-2.14601	-1.89693	6.14837	0.0131534	0.0888388	0.0152127	0.00506232
ENSG00000124731	TREM1	-2.44398	1.64367	13.891	0.000193723	0.00521928	0.463134	0.187937
ENSG00000124839	RAB17	-1.7137	0.0551192	6.32068	0.0119338	0.0836888	0.104735	0.0581119
ENSG00000124939	SCGB2A1	-2.93269	-1.50753	10.5301	0.00117444	0.0177985	0.830016	0.12908
ENSG00000125246	CLYBL	-1.69369	1.18184	6.50384	0.0107641	0.0778809	0.264086	0.115678
ENSG00000125538	IL1B	-3.02599	8.04272	17.0244	3.69034e-05	0.0017037	55.9918	8.67453
ENSG00000125731	SH2D3A	-1.53204	5.55867	10.9819	0.000920059	0.0150781	5.12836	2.09512
ENSG00000125735	TNFSF14	-3.1652	0.435678	13.9752	0.000185239	0.00506164	0.351991	0.0745285
ENSG00000125746	EML2	-1.87567	2.16223	12.3994	0.000429473	0.00905279	0.203243	0.0714864
ENSG00000125798	FOXA2	-2.39565	-1.82174	14.2173	0.000162863	0.00462878	0.0965715	0.0113381
ENSG00000125864	BFSP1	-2.40841	1.20036	13.5841	0.000228113	0.00585288	0.56698	0.170279
ENSG00000125997	BPIFB9P	-2.41841	-2.43207	11.0146	0.000903988	0.0149452	0.140956	0.0141759
ENSG00000126010	GRPR	-2.84436	-0.0189371	20.8698	4.91582e-06	0.000398522	0.918461	0.174883
ENSG00000126262	FFAR2	-3.26401	-0.519563	9.44921	0.00211241	0.0261404	0.201959	0.034605
ENSG00000126264	HCST	-2.32664	1.24022	5.63	0.0176556	0.107658	2.90058	0.828356
ENSG00000126562	WNK4	-1.94532	2.16115	10.0697	0.00150729	0.0210309	0.730137	0.426286
ENSG00000126860	EVI2A	-1.60251	1.90917	7.581	0.00589868	0.0524143	1.09352	0.505067
ENSG00000126882	FAM78A	-1.63439	1.38748	5.69354	0.0170274	0.104993	0.244454	0.118374
ENSG00000127084	FGD3	-1.70303	1.0621	4.25374	0.039164	0.181429	0.154718	0.0611946
ENSG00000127364	TAS2R4	-1.88693	0.274511	15.0089	0.000107005	0.0034368	1.13979	0.407427
ENSG00000127578	WFIKKN1	-1.61012	-1.09673	6.38099	0.0115349	0.0818728	0.0985387	0.0464897
ENSG00000127903	ZNF835	-1.71703	0.29689	7.22185	0.00720216	0.0599401	0.494205	0.296175
ENSG00000127951	FGL2	-3.44584	2.44936	16.5062	4.8492e-05	0.00205135	1.99793	0.534738
ENSG00000128346	C22orf23	-1.74925	-1.77616	7.78233	0.00527599	0.0486645	0.0560095	0.0196138
ENSG00000128564	VGF	-1.55063	6.66995	9.25592	0.00234735	0.028092	22.423	7.69464
ENSG00000128694	OSGEPL1	-1.84837	1.94901	7.36552	0.00664864	0.056665	0.543308	0.450189
ENSG00000128815	WDFY4	-2.83529	0.556712	10.429	0.00124052	0.0184876	0.110704	0.0269565
ENSG00000129007	CALML4	-2.48791	-0.858472	10.4318	0.00123864	0.0184698	0.0405788	0.011203
ENSG00000129158	SERGEF	-2.20245	2.20982	11.7901	0.00059545	0.0111839	0.441091	0.216521
ENSG00000129214	SHBG	-1.70781	-2.10771	6.09048	0.0135912	0.0907068	0.0143266	0.00510332
ENSG00000129450	SIGLEC9	-3.69985	1.42525	14.7112	0.000125298	0.00383226	1.11045	0.171255
ENSG00000129521	EGLN3	-1.78436	2.65532	7.69386	0.0055409	0.0501931	0.973304	0.738305
ENSG00000129535	NRL	-1.7902	0.388617	9.06322	0.00260802	0.0302694	0.268528	0.126279
ENSG00000129538	RNASE1	-1.67873	3.32191	9.10305	0.00255183	0.0297585	2.91851	1.11292
ENSG00000129566	TEP1	-2.03705	1.56997	15.2585	9.37548e-05	0.0031269	0.12662	0.0424355
ENSG00000129824	RPS4Y1	-9.76194	8.0981	14.1933	0.000164954	0.00468327	35.0059	37.6828
ENSG00000129991	TNNI3	-1.65602	-1.06221	7.52543	0.0060834	0.0534732	0.125216	0.0560114
ENSG00000130054	FAM155B	-2.03225	-0.433238	12.6086	0.000383984	0.00837516	0.336857	0.10826
ENSG00000130203	APOE	-1.92167	7.76479	17.5438	2.80758e-05	0.00143451	71.88	20.2393
ENSG00000130513	GDF15	-2.05089	6.01374	17.4317	2.97818e-05	0.0014844	27.65	7.34103
ENSG00000130517	PGPEP1	-1.57774	3.60074	8.69329	0.00319383	0.0345784	1.27145	0.536361
ENSG00000130545	CRB3	-1.81481	3.99457	13.1803	0.000282911	0.00679265	7.06635	2.6541
ENSG00000130772	MED18	-1.80839	1.84702	11.0621	0.000881089	0.0146766	1.41149	0.671619
ENSG00000130775	THEMIS2	-2.34178	3.49087	7.18321	0.00735887	0.0608305	1.03422	0.292526
ENSG00000130829	DUSP9	-1.71001	2.77532	10.5191	0.00118144	0.0178744	2.08126	0.868991
ENSG00000131002	TXLNGY	-7.6722	4.89707	12.7861	0.000349195	0.00780999	0.822138	0.821366
ENSG00000131355	ADGRE3	-3.01282	0.906522	8.74927	0.00309725	0.0339262	0.296508	0.0898525
ENSG00000131400	NAPSA	-2.18227	0.0743571	9.5327	0.00201843	0.0253623	0.179654	0.0824638
ENSG00000131771	PPP1R1B	-2.63876	0.901935	14.3486	0.000151893	0.0044149	0.225922	0.0765299
ENSG00000131910	NR0B2	-3.70033	0.652293	29.6463	5.18517e-08	1.29221e-05	2.63184	0.252115
ENSG00000132554	RGS22	-1.74037	-0.0251775	8.59561	0.00336975	0.0357691	0.051886	0.0283502
ENSG00000132623	ANKEF1	-1.56505	2.42905	8.63377	0.00329987	0.0352463	0.70058	0.277584
ENSG00000132692	BCAN	-3.89586	0.103308	15.8027	7.03017e-05	0.00262481	0.118301	0.0121635
ENSG00000132840	BHMT2	-1.51728	0.775612	5.45251	0.0195402	0.115474	0.397077	0.33258
ENSG00000132938	MTUS2	-1.64813	2.21301	13.054	0.000302632	0.00711048	0.369384	0.118771
ENSG00000132972	RNF17	-1.77978	-2.45483	7.08493	0.00777346	0.0628674	0.0153526	0.00396904
ENSG00000133083	DCLK1	-2.10642	6.05742	19.8258	8.48296e-06	0.000597694	3.01696	0.721096
ENSG00000133246	PRAM1	-4.15729	1.11556	15.2198	9.56973e-05	0.00316424	0.614496	0.0723106
ENSG00000133328	HRASLS2	-2.36663	-2.46111	7.06159	0.00787539	0.0634439	0.26136	0.0244596
ENSG00000133477	FAM83F	-2.95945	2.10316	19.1025	1.23882e-05	0.000788246	0.460498	0.133179
ENSG00000133661	SFTPD	-1.8808	-1.11858	9.64995	0.00189357	0.0243621	0.352182	0.132824
ENSG00000133665	DYDC2	-2.0143	-2.29783	4.93434	0.0263281	0.140546	0.0180168	0.00428972
ENSG00000133742	CA1	-1.78027	-0.0831251	10.9886	0.000916723	0.0150632	0.117292	0.0339455
ENSG00000133808	MICALCL	-2.13313	0.949409	16.8596	4.02492e-05	0.00181229	1.12101	0.394541
ENSG00000134028	ADAMDEC1	-3.33852	1.45962	10.8909	0.000966392	0.0155938	0.725294	0.154772
ENSG00000134121	CHL1	-2.16829	1.72106	11.6957	0.000626439	0.0115484	0.167976	0.0767774
ENSG00000134215	VAV3	-2.60923	4.27022	12.4031	0.00042863	0.00905279	1.32713	0.705256
ENSG00000134321	RSAD2	-2.20445	1.15963	5.72797	0.0166968	0.103738	0.461263	0.319515
ENSG00000134516	DOCK2	-2.41269	2.52962	11.0641	0.000880142	0.0146766	0.294838	0.129155
ENSG00000134716	CYP2J2	-1.81676	-0.443142	5.30946	0.0212099	0.121875	0.099077	0.0625523
ENSG00000134812	GIF	-2.4385	-1.43021	14.0123	0.000181622	0.00500855	0.140087	0.0174742
ENSG00000134827	TCN1	-2.16805	-1.71267	10.9852	0.000918427	0.0150637	0.146877	0.0225715
ENSG00000134830	C5AR2	-1.69958	-1.39506	5.43129	0.0197791	0.116285	0.0608415	0.0232273
ENSG00000134864	GGACT	-1.64485	0.694158	7.61721	0.00578139	0.0515935	0.33474	0.156226
ENSG00000134873	CLDN10	-3.46161	3.62439	18.99	1.31406e-05	0.000824425	4.81511	1.2324
ENSG00000134955	SLC37A2	-2.85243	1.51334	15.4021	8.68896e-05	0.00301804	0.335064	0.0627352
ENSG00000135047	CTSL	-2.64023	8.98096	12.4238	0.000423891	0.00898348	101.229	20.0351
ENSG00000135063	FAM189A2	-1.64476	1.12004	4.60298	0.0319165	0.15879	0.260902	0.257534
ENSG00000135077	HAVCR2	-3.54629	1.97405	13.8992	0.000192884	0.00520187	0.887791	0.206176
ENSG00000135094	SDS	-4.32086	3.3362	19.3819	1.07019e-05	0.000711216	3.31634	0.24213
ENSG00000135116	HRK	-1.99482	2.3164	16.8084	4.13491e-05	0.00184869	0.932025	0.269428
ENSG00000135127	CCDC64	-1.81649	1.97034	11.9574	0.0005443	0.0104942	0.487629	0.159744
ENSG00000135253	KCP	-1.78283	1.63326	10.5392	0.00116866	0.0177309	0.197184	0.0851062
ENSG00000135525	MAP7	-1.70446	4.63139	13.7417	0.000209742	0.00552369	1.31259	0.477674
ENSG00000135549	PKIB	-1.67082	1.58114	7.41379	0.0064726	0.0555774	0.380442	0.244921
ENSG00000135605	TEC	-1.51529	0.612374	10.1425	0.00144886	0.0205049	0.412363	0.173384
ENSG00000135678	CPM	-2.23881	8.23681	22.3473	2.27536e-06	0.000225983	25.6813	5.48483
ENSG00000135709	KIAA0513	-1.64946	2.28282	12.3868	0.000432385	0.00905653	0.313474	0.116423
ENSG00000135744	AGT	-1.57595	-0.408445	4.73638	0.0295312	0.15131	0.403413	0.300617
ENSG00000135838	NPL	-2.603	4.05254	10.0578	0.00151703	0.0211012	1.16385	0.33393
ENSG00000135917	SLC19A3	-2.15406	0.699826	11.7097	0.000621747	0.0114743	0.260668	0.118631
ENSG00000135925	WNT10A	-2.00459	0.485462	8.90815	0.00283901	0.0319448	0.508578	0.276512
ENSG00000135960	EDAR	-2.84122	0.753292	11.9428	0.000548587	0.0105391	0.187043	0.0595237
ENSG00000136014	USP44	-1.69953	1.22696	9.21725	0.00239746	0.0284513	0.291254	0.166406
ENSG00000136155	SCEL	-3.93443	2.18819	22.9443	1.66768e-06	0.000179542	0.831287	0.094897
ENSG00000136235	GPNMB	-3.12875	4.82454	20.3476	6.45741e-06	0.000490964	3.45466	0.669779
ENSG00000136286	MYO1G	-1.66116	2.75828	5.2253	0.0222606	0.125897	0.306773	0.124243
ENSG00000136367	ZFHX2	-1.73007	1.39437	9.61886	0.00192589	0.0245549	0.315313	0.166741
ENSG00000136371	MTHFS	-1.7648	0.50129	11.2996	0.000775239	0.0135052	0.74211	0.298737
ENSG00000136634	IL10	-3.76457	2.92332	22.9497	1.66295e-06	0.000179542	5.03406	0.479361
ENSG00000136867	SLC31A2	-2.7145	-0.207632	10.0033	0.0015626	0.021425	0.32835	0.0800144
ENSG00000136883	KIF12	-1.6586	2.0176	6.65258	0.00990125	0.0738819	1.03848	0.62765
ENSG00000137090	DMRT1	-2.04691	-2.40538	7.49554	0.00618521	0.0540435	0.0395959	0.00894535
ENSG00000137204	SLC22A7	-2.16191	-2.31776	7.59427	0.0058554	0.052133	0.0176451	0.00357942
ENSG00000137251	TINAG	-1.82926	3.21167	14.8057	0.000119174	0.00371982	3.77202	1.0823
ENSG00000137393	RNF144B	-1.76322	3.5009	5.94092	0.0147933	0.0958733	2.77711	1.77184
ENSG00000137440	FGFBP1	-2.75342	2.15665	12.1036	0.000503242	0.00999613	4.90083	1.86203
ENSG00000137462	TLR2	-2.4855	3.73903	11.7937	0.000594308	0.0111839	4.8792	1.376
ENSG00000137474	MYO7A	-2.33488	-1.42777	10.879	0.000972619	0.0156603	0.0111519	0.00268576
ENSG00000137491	SLCO2B1	-5.10032	3.77466	18.6992	1.53048e-05	0.000913367	0.711226	0.0627544
ENSG00000137496	IL18BP	-2.0886	0.282457	11.424	0.000725012	0.0128127	0.0987867	0.0439714
ENSG00000137648	TMPRSS4	-3.02529	4.26812	20.6823	5.4214e-06	0.000430146	1.0837	0.301352
ENSG00000137731	FXYD2	-2.22366	3.01237	20.3666	6.39346e-06	0.000487479	1.70793	0.39758
ENSG00000137752	CASP1	-1.93175	3.58534	7.83043	0.0051374	0.0479056	0.923997	0.422317
ENSG00000137757	CASP5	-2.85946	-1.96956	9.37611	0.00219831	0.0269679	0.0358984	0.00380499
ENSG00000137819	PAQR5	-1.66633	4.87899	13.6754	0.000217287	0.00567072	3.10036	1.04878
ENSG00000137841	PLCB2	-3.65157	1.1189	15.225	9.54341e-05	0.00316424	0.135444	0.021583
ENSG00000137843	PAK6	-1.96542	-3.0635	6.2406	0.0124854	0.0858792	0.00505043	0.000516224
ENSG00000137877	SPTBN5	-2.40447	-0.622023	9.55815	0.00199063	0.0250798	0.0701731	0.015588
ENSG00000137880	GCHFR	-1.61403	-1.80413	7.64717	0.00568616	0.0511165	0.0900463	0.0281869
ENSG00000137965	IFI44	-1.67509	1.09171	4.8002	0.0284564	0.147829	0.368027	0.326797
ENSG00000138311	ZNF365	-1.91621	1.50495	10.3818	0.00127264	0.0187998	0.270722	0.16047
ENSG00000138316	ADAMTS14	-2.40976	-0.760148	4.24693	0.0393214	0.181844	0.0655524	0.0226135
ENSG00000138472	GUCA1C	-2.4771	-1.74262	4.87607	0.0272315	0.143783	0.138165	0.0273981
ENSG00000138623	SEMA7A	-2.44622	4.27699	21.3126	3.90169e-06	0.000337665	3.01811	0.620025
ENSG00000138964	PARVG	-3.14539	1.48958	9.29556	0.0022971	0.027686	0.198663	0.0611279
ENSG00000139160	METTL20	-1.80673	1.11226	12.8558	0.000336434	0.00766084	0.338882	0.125982
ENSG00000139354	GAS2L3	-1.52256	1.75329	5.92157	0.0149566	0.0966259	0.319541	0.229864
ENSG00000139364	TMEM132B	-1.9822	0.563732	7.84633	0.00509241	0.0476663	0.074851	0.0441772
ENSG00000139410	SDSL	-1.73797	4.06569	12.2737	0.000459388	0.00939546	4.47029	1.50176
ENSG00000139508	SLC46A3	-1.80697	0.38136	13.6158	0.000224288	0.00577676	0.303194	0.101761
ENSG00000139572	GPR84	-2.73394	1.18249	9.7809	0.00176334	0.0231627	1.11584	0.386371
ENSG00000139629	GALNT6	-1.74987	4.5816	15.0372	0.000105415	0.00340198	1.8861	0.596955
ENSG00000139737	SLAIN1	-1.65508	2.95745	4.18771	0.0407181	0.186224	0.475469	0.689988
ENSG00000139797	RNF113B	-1.53204	-0.797797	6.3184	0.0119491	0.0837746	0.586159	0.33103
ENSG00000139985	ADAM21	-1.6718	-0.638682	6.58301	0.0102956	0.0757744	0.297375	0.111629
ENSG00000140009	ESR2	-1.73542	-1.5414	6.65128	0.00990845	0.0738947	0.0211876	0.00501783
ENSG00000140030	GPR65	-3.60781	1.55895	14.477	0.000141881	0.00420102	1.12172	0.196729
ENSG00000140057	AK7	-1.61703	0.765435	6.48121	0.0109021	0.0784779	0.333101	0.133681
ENSG00000140199	SLC12A6	-1.70824	2.29782	8.35665	0.00384279	0.0391821	0.14796	0.10545
ENSG00000140368	PSTPIP1	-3.20833	-0.0576283	12.0931	0.000506096	0.0100306	0.101751	0.0119103
ENSG00000140379	BCL2A1	-3.01045	4.32278	12.2659	0.0004613	0.00941346	16.9962	3.2709
ENSG00000140398	NEIL1	-1.79271	1.34066	10.0376	0.00153379	0.021202	0.175765	0.0869709
ENSG00000140527	WDR93	-1.78597	-2.14614	7.16978	0.0074142	0.0611002	0.0289189	0.00744726
ENSG00000140678	ITGAX	-4.37107	2.96686	19.0855	1.24991e-05	0.000793426	0.865166	0.10272
ENSG00000140749	IGSF6	-2.32019	3.90192	10.2236	0.00138652	0.019903	4.93497	1.21123
ENSG00000140832	MARVELD3	-2.42584	2.96979	14.0098	0.000181856	0.00500988	1.30919	0.492682
ENSG00000140968	IRF8	-2.86007	2.55716	10.084	0.00149561	0.0209113	0.86123	0.385832
ENSG00000141040	ZNF287	-1.73695	1.63425	8.60309	0.00335594	0.0357581	0.653224	0.47067
ENSG00000141161	UNC45B	-3.47404	-1.63022	9.51608	0.00203679	0.025525	0.0301168	0.00257526
ENSG00000141293	SKAP1	-1.9445	2.94632	17.3219	3.15536e-05	0.00153574	1.48011	0.397663
ENSG00000141449	GREB1L	-1.66999	2.83348	12.9459	0.000320628	0.00740235	0.374714	0.110742
ENSG00000141480	ARRB2	-1.72239	3.85363	6.40952	0.011351	0.0809735	0.923515	0.347873
ENSG00000141497	ZMYND15	-2.54001	0.122849	15.1692	9.82923e-05	0.00322234	0.119462	0.0369499
ENSG00000141506	PIK3R5	-2.98758	2.94515	9.89048	0.00166136	0.0223095	0.282448	0.0453337
ENSG00000141574	SECTM1	-2.95944	1.14153	14.3944	0.000148239	0.00434153	0.503635	0.114292
ENSG00000141738	GRB7	-3.1832	4.50415	16.7757	4.20686e-05	0.00187153	2.48403	0.936445
ENSG00000141854	CTB-55O6.8	-2.21425	0.909871	9.91191	0.00164213	0.0221666	0.471534	0.207659
ENSG00000141968	VAV1	-1.97202	1.59924	9.74621	0.00179692	0.0235234	0.228635	0.080859
ENSG00000142185	TRPM2	-1.75516	3.13676	7.04996	0.0079267	0.0636857	0.341729	0.163808
ENSG00000142347	MYO1F	-2.10338	3.73536	7.06601	0.00785601	0.0633637	0.779731	0.232028
ENSG00000142405	NLRP12	-3.50607	-0.834671	13.4273	0.000247994	0.00617463	0.0471499	0.00386582
ENSG00000142512	SIGLEC10	-2.13206	1.38719	7.55521	0.0059837	0.0529948	0.15045	0.0845931
ENSG00000142513	ACPT	-1.8768	-0.647651	9.97107	0.00159019	0.0216709	0.86956	0.298841
ENSG00000142515	KLK3	-2.17902	-2.75736	7.6017	0.00583132	0.0519702	0.00934995	0.00127305
ENSG00000142530	FAM71E1	-1.65306	0.460639	7.23124	0.00716458	0.0597382	0.43214	0.293712
ENSG00000142621	FHAD1	-1.53092	-0.255787	4.49948	0.0339052	0.165259	0.0281194	0.0171218
ENSG00000142675	CNKSR1	-2.7717	2.18703	17.0756	3.5921e-05	0.00167269	0.521072	0.172654
ENSG00000142961	MOB3C	-1.82254	1.94711	7.94195	0.00483017	0.0460517	0.501234	0.308687
ENSG00000143001	TMEM61	-2.5671	-1.09927	10.7971	0.00101659	0.0160898	0.573747	0.134702
ENSG00000143061	IGSF3	-2.18716	4.02988	13.759	0.00020782	0.00548918	1.552	0.617552
ENSG00000143110	C1orf162	-3.29783	1.87815	14.7325	0.000123889	0.00380215	1.31323	0.290295
ENSG00000143226	FCGR2A	-3.06755	4.83884	12.0345	0.000522254	0.0102827	3.1856	0.492909
ENSG00000143318	CASQ1	-2.24948	-1.91566	5.5984	0.0179769	0.109073	0.0845194	0.0198888
ENSG00000143375	CGN	-2.21728	4.33047	17.1338	3.48362e-05	0.00163396	3.03499	0.917743
ENSG00000143450	OAZ3	-1.70332	-1.74318	8.76087	0.00307762	0.0338237	0.0572129	0.0168841
ENSG00000143546	S100A8	-2.00707	5.12654	5.75994	0.0163956	0.102458	27.201	8.7574
ENSG00000143556	S100A7	-1.51574	-0.526979	5.53235	0.018668	0.112054	1.06393	0.693999
ENSG00000143801	PSEN2	-2.34323	2.96204	12.0121	0.000528555	0.0103544	1.08662	0.650014
ENSG00000144130	NT5DC4	-1.93131	-1.96747	7.47182	0.00626722	0.0544498	0.0791386	0.0121714
ENSG00000144214	LYG1	-1.88622	-0.480669	8.68229	0.00321317	0.0346902	0.528768	0.242838
ENSG00000144285	SCN1A	-1.88632	-1.75698	10.1724	0.00142555	0.0203013	0.00896685	0.00593947
ENSG00000144290	SLC4A10	-1.5418	-1.78795	7.00738	0.00811743	0.0647364	0.0140909	0.00420504
ENSG00000144355	DLX1	-3.87233	0.440024	21.6624	3.25107e-06	0.000293632	0.216688	0.0192149
ENSG00000144407	PTH2R	-2.46587	0.00238732	16.5465	4.74708e-05	0.00203128	0.272575	0.0734947
ENSG00000144504	ANKMY1	-1.69841	0.911144	12.5115	0.000404457	0.00868129	0.0901528	0.036478
ENSG00000145029	NICN1	-1.67847	0.765261	7.41462	0.00646961	0.0555774	0.219543	0.119768
ENSG00000145040	UCN2	-1.53553	-0.570728	9.19282	0.00242966	0.0287574	0.934826	0.362117
ENSG00000145075	CCDC39	-1.73144	-0.567638	11.1416	0.000844149	0.0142611	0.101887	0.0340278
ENSG00000145103	ILDR1	-2.0497	1.43107	14.0866	0.000174585	0.00487445	0.53502	0.220771
ENSG00000145107	TM4SF19	-2.38648	-1.82421	9.76747	0.00177626	0.0232983	0.088574	0.0193326
ENSG00000145192	AHSG	-1.65282	-1.1455	4.43115	0.0352887	0.169339	0.110144	0.0483069
ENSG00000145390	USP53	-1.56816	7.13039	11.518	0.000689269	0.0123431	7.86335	2.77849
ENSG00000145416	MARCH1	-1.828	0.914772	9.59821	0.00194767	0.0247505	0.126258	0.0747142
ENSG00000145536	ADAMTS16	-1.87776	1.54896	5.79854	0.0160395	0.101106	0.356957	0.318838
ENSG00000145700	ANKRD31	-1.71564	0.201076	6.38243	0.0115255	0.0818279	0.114567	0.0741013
ENSG00000145850	TIMD4	-2.31565	-2.21283	6.85059	0.00886121	0.0685343	0.0762728	0.0154427
ENSG00000145945	FAM50B	-2.09514	1.79392	11.6299	0.000649016	0.0118349	1.70474	0.828952
ENSG00000145990	GFOD1	-2.98933	2.78234	17.1406	3.47118e-05	0.00163396	0.517663	0.183111
ENSG00000146013	GFRA3	-2.71337	0.456755	11.2003	0.000817838	0.0139392	0.492785	0.11305
ENSG00000146070	PLA2G7	-3.37311	5.13033	13.7447	0.000209414	0.00552369	15.3175	1.93699
ENSG00000146094	DOK3	-1.65655	2.69208	5.60907	0.0178678	0.108666	0.5288	0.230198
ENSG00000146376	ARHGAP18	-1.73047	6.80429	15.1872	9.73637e-05	0.00319809	31.2766	9.84365
ENSG00000146453	PNLDC1	-2.79657	-0.854036	5.50602	0.0189512	0.113217	0.0836537	0.0179347
ENSG00000146530	VWDE	-2.70444	-0.343336	22.1707	2.49451e-06	0.00024151	0.0710078	0.0115245
ENSG00000146966	DENND2A	-1.59857	4.74062	12.8161	0.000343645	0.00773991	1.93475	0.681906
ENSG00000147036	LANCL3	-3.79339	0.56566	25.2516	5.03186e-07	7.24524e-05	0.170846	0.016126
ENSG00000147255	IGSF1	-1.68244	-0.170274	5.58373	0.0181281	0.109718	0.0513168	0.0345652
ENSG00000147443	DOK2	-4.09317	2.51267	14.7812	0.000120731	0.0037566	1.65619	0.25923
ENSG00000147485	PXDNL	-2.39974	-1.23922	14.8264	0.000117873	0.00369756	0.064689	0.0117709
ENSG00000147488	ST18	-1.72735	-1.60081	7.55894	0.0059713	0.0529024	0.0120128	0.00444203
ENSG00000147570	DNAJC5B	-2.91292	-0.822726	6.45825	0.0110438	0.079202	0.143189	0.0309078
ENSG00000147573	TRIM55	-3.27372	2.18064	25.1737	5.23915e-07	7.34436e-05	0.884292	0.0995231
ENSG00000147614	ATP6V0D2	-2.38574	-0.0967454	9.10071	0.0025551	0.0297836	0.540661	0.144162
ENSG00000148814	LRRC27	-1.67999	0.930272	7.12708	0.00759283	0.0618526	0.137027	0.101896
ENSG00000148826	NKX6-2	-2.56085	4.61352	22.8041	1.79383e-06	0.000187416	11.3929	2.67847
ENSG00000148842	CNNM2	-2.36114	2.33893	12.2952	0.000454136	0.00931214	0.436468	0.220715
ENSG00000148942	SLC5A12	-1.50089	-0.617871	6.82491	0.00898953	0.0691888	0.0817877	0.0467123
ENSG00000149054	ZNF215	-1.61472	-0.101189	10.0369	0.00153438	0.021202	0.149139	0.0603755
ENSG00000149292	TTC12	-2.03015	0.905223	7.21398	0.00723378	0.0601103	0.103377	0.0699146
ENSG00000149534	MS4A2	-2.50422	-0.799163	14.5178	0.000138842	0.00414294	0.172565	0.0201433
ENSG00000149781	FERMT3	-1.88504	4.08484	6.07683	0.0136966	0.0911357	2.17893	0.799437
ENSG00000150337	FCGR1A	-3.60523	0.346314	14.7856	0.000120449	0.00375219	0.447037	0.0655563
ENSG00000150556	LYPD6B	-1.61731	1.25498	5.24909	0.0219582	0.124685	0.336765	0.321839
ENSG00000150628	SPATA4	-1.98269	-0.708378	6.10834	0.0134546	0.0901492	0.19911	0.0988594
ENSG00000150637	CD226	-2.5733	2.88078	12.9557	0.000318944	0.0073749	0.50886	0.12402
ENSG00000150967	ABCB9	-1.97694	1.70853	15.8679	6.79205e-05	0.00256393	0.150697	0.0544703
ENSG00000151023	ENKUR	-2.48789	0.986344	17.8527	2.38675e-05	0.00128222	0.3024	0.0550643
ENSG00000151025	GPR158	-2.71768	-1.46744	11.7417	0.000611147	0.0113717	0.0375273	0.00690995
ENSG00000151062	CACNA2D4	-1.7628	1.16447	5.3448	0.0207842	0.120225	0.055657	0.0293572
ENSG00000151117	TMEM86A	-2.49314	1.53497	9.03847	0.00264356	0.0304851	0.677404	0.373808
ENSG00000151208	DLG5	-1.85669	-2.29383	6.99493	0.00817411	0.0650906	0.00646283	0.00143389
ENSG00000151320	AKAP6	-2.25307	1.5312	10.9284	0.000947032	0.0153752	0.134731	0.0604872
ENSG00000151623	NR3C2	-2.70231	1.51962	15.4004	8.69702e-05	0.00301804	0.173267	0.0600031
ENSG00000151704	KCNJ1	-3.53599	1.92197	28.1484	1.12358e-07	2.24009e-05	0.532301	0.0792818
ENSG00000151743	AMN1	-1.62405	1.3506	8.91005	0.00283605	0.0319382	0.451069	0.268284
ENSG00000151948	GLT1D1	-1.89297	-0.131421	9.67867	0.00186419	0.0241	0.113656	0.0506657
ENSG00000152092	ASTN1	-2.52608	-1.06536	7.28669	0.00694673	0.0584441	0.0283086	0.00856405
ENSG00000152213	ARL11	-2.32524	0.509082	8.54718	0.00346059	0.0364404	0.547827	0.240489
ENSG00000152315	KCNK13	-2.78533	0.113218	10.0308	0.00153947	0.0212378	0.608491	0.176863
ENSG00000152578	GRIA4	-1.74743	-0.0808882	9.25418	0.00234959	0.0281063	0.0602655	0.023767
ENSG00000152591	DSPP	-1.89347	-2.50325	6.93044	0.00847409	0.0666901	0.0294449	0.00423311
ENSG00000152705	CATSPER3	-2.317	-0.694937	13.0526	0.00030287	0.00711048	0.511056	0.144493
ENSG00000152760	TCTEX1D1	-2.56736	0.836684	7.85296	0.00507375	0.0475621	0.707235	0.197541
ENSG00000152779	SLC16A12	-3.00563	1.536	21.4844	3.56713e-06	0.000314327	1.15308	0.27356
ENSG00000152954	NRSN1	-1.5434	2.26927	9.00592	0.00269107	0.030782	1.11279	0.338224
ENSG00000153029	MR1	-2.19872	1.21757	6.48764	0.0108627	0.0782842	0.0815594	0.0570574
ENSG00000153086	ACMSD	-1.6638	-0.254317	7.99228	0.00469773	0.0451892	0.324289	0.137616
ENSG00000153253	SCN3A	-2.6765	1.04922	25.2854	4.94431e-07	7.19331e-05	0.173928	0.0319045
ENSG00000153446	C16orf89	-2.94977	-1.20464	8.72989	0.00313036	0.0341356	0.144256	0.00717735
ENSG00000153790	C7orf31	-1.62345	0.424566	9.0651	0.00260535	0.0302515	0.311283	0.182324
ENSG00000153815	CMIP	-1.68734	5.42121	13.2559	0.00027172	0.0065657	2.14524	0.737848
ENSG00000153820	SPHKAP	-3.23057	-0.873237	29.2258	6.4415e-08	1.47834e-05	0.0750981	0.0056789
ENSG00000153822	KCNJ16	-2.932	3.47552	17.7143	2.56689e-05	0.00134937	0.651388	0.172417
ENSG00000153902	LGI4	-1.86726	-1.18183	10.6342	0.00111018	0.0171602	0.0534206	0.0146038
ENSG00000153923	CLCA3P	-3.707	0.112452	32.0308	1.51751e-08	5.44583e-06	0.31738	0.0187441
ENSG00000153982	GDPD1	-1.8723	0.152894	9.86315	0.00168622	0.0225056	0.256399	0.125139
ENSG00000154118	JPH3	-1.92745	-0.226867	10.6412	0.00110598	0.0171131	0.124854	0.0539898
ENSG00000154438	ASZ1	-1.7436	-2.72468	5.28946	0.0214548	0.122811	0.0157304	0.00248612
ENSG00000154478	GPR26	-3.9754	-0.761794	37.064	1.14312e-09	1.02557e-06	0.149518	0.00489659
ENSG00000154537	FAM27C	-1.82869	-2.12154	6.54924	0.0104929	0.0768466	0.607086	0.129807
ENSG00000154589	LY96	-2.29645	1.00268	7.23937	0.00713218	0.0596061	3.12832	1.06432
ENSG00000154764	WNT7A	-2.45243	3.57266	13.5985	0.000226367	0.00581917	4.03666	1.35024
ENSG00000154914	USP43	-1.63627	3.89212	12.4147	0.000425957	0.00900921	1.3694	0.51889
ENSG00000154975	CA10	-1.71906	1.00686	11.6658	0.00063661	0.0116719	0.169956	0.0525748
ENSG00000154997	SEPT14	-1.58206	-2.47426	4.51494	0.0336	0.164236	0.0503152	0.0112854
ENSG00000155265	GOLGA7B	-2.15869	0.295415	16.6712	4.44507e-05	0.00195141	0.191613	0.0595577
ENSG00000155307	SAMSN1	-3.20927	4.88293	14.7498	0.000122759	0.00379241	5.57564	1.10009
ENSG00000155465	SLC7A7	-3.2862	4.09027	13.0727	0.000299631	0.00708661	1.12177	0.220725
ENSG00000155629	PIK3AP1	-2.39611	4.99705	8.34909	0.0038588	0.0392894	3.65576	0.944382
ENSG00000155659	VSIG4	-4.09979	2.22507	12.721	0.000361568	0.00801614	1.03259	0.166576
ENSG00000155719	OTOA	-2.45624	-1.49146	9.01933	0.0026714	0.0306144	0.0208782	0.0040009
ENSG00000155792	DEPTOR	-1.56734	3.37313	7.2143	0.00723251	0.0601103	3.16846	1.49852
ENSG00000155897	ADCY8	-1.86667	-2.52545	5.05957	0.0244903	0.134478	0.0193531	0.00287415
ENSG00000155918	RAET1L	-2.4065	1.42805	9.23677	0.00237204	0.0282618	2.1001	1.00324
ENSG00000155926	SLA	-3.28924	5.30159	12.3276	0.000446299	0.00924377	2.58418	0.336219
ENSG00000155961	RAB39B	-2.47426	1.12149	9.79623	0.0017487	0.0230491	0.928296	0.425832
ENSG00000156113	KCNMA1	-2.98289	6.18101	30.5233	3.29875e-08	9.54687e-06	1.47759	0.188179
ENSG00000156127	BATF	-2.89119	0.798795	10.9624	0.000929777	0.015185	1.34735	0.410713
ENSG00000156206	C15orf26	-2.18691	-0.449015	7.75519	0.00535584	0.0492041	0.408507	0.146767
ENSG00000156510	HKDC1	-1.73752	6.34823	15.03	0.000105817	0.00341085	25.8588	7.97799
ENSG00000156687	UNC5D	-1.7262	2.14064	8.40953	0.00373259	0.0384134	0.295144	0.2194
ENSG00000157064	NMNAT2	-3.02432	4.55304	30.0049	4.30961e-08	1.12615e-05	3.16647	0.399158
ENSG00000157131	C8A	-1.92355	-2.91505	5.05564	0.0245459	0.134607	0.0706147	0.00518345
ENSG00000157150	TIMP4	-1.50207	-1.58011	4.38262	0.0363072	0.172377	0.230103	0.12508
ENSG00000157227	MMP14	-1.60298	4.72308	7.49142	0.00619935	0.0541036	4.44001	1.85389
ENSG00000157388	CACNA1D	-1.74425	0.0567442	12.4472	0.000418625	0.00889288	0.0634383	0.0200954
ENSG00000157399	ARSE	-2.40523	1.02458	8.59543	0.00337008	0.0357691	0.35415	0.153279
ENSG00000157423	HYDIN	-1.96705	0.627808	15.53	8.12071e-05	0.00288545	0.0528662	0.0179781
ENSG00000157551	KCNJ15	-2.22904	4.56424	9.98292	0.00157999	0.0215865	1.24927	0.903521
ENSG00000157765	SLC34A2	-2.5493	6.18566	15.9711	6.43174e-05	0.00249292	11.1033	2.59254
ENSG00000157782	CABP1	-2.09258	0.0507433	9.06653	0.00260331	0.0302409	0.177062	0.0830352
ENSG00000157823	AP3S2	-1.63014	2.7293	8.16887	0.00426155	0.042107	0.645901	0.356167
ENSG00000157884	CIB4	-1.82058	-2.67064	6.11214	0.0134256	0.090045	0.0785546	0.0155003
ENSG00000157999	ANKRD61	-2.34717	-0.499673	8.61033	0.00334261	0.0356444	0.743365	0.274892
ENSG00000158014	SLC30A2	-1.94294	-0.351722	6.0087	0.0142355	0.0935748	0.155973	0.0615774
ENSG00000158125	XDH	-3.02004	1.29967	17.2295	3.31247e-05	0.00158922	0.631333	0.161444
ENSG00000158220	ESYT3	-2.27586	-0.611804	9.6231	0.00192145	0.0245449	0.0762648	0.0127862
ENSG00000158246	FAM46B	-2.5857	3.61526	14.1474	0.000169028	0.00475081	9.29629	4.05229
ENSG00000158406	HIST1H4H	-1.77649	-0.0602484	9.62031	0.00192438	0.0245472	3.99845	1.6294
ENSG00000158517	NCF1	-1.64628	-0.340087	6.27577	0.01224	0.0849948	0.0820099	0.0393579
ENSG00000158560	DYNC1I1	-2.21755	-1.13122	10.3119	0.00132179	0.0193137	0.0297097	0.00837466
ENSG00000158571	PFKFB1	-1.77992	-2.56263	4.54439	0.0330269	0.162478	0.0267036	0.00817649
ENSG00000158714	SLAMF8	-3.51597	1.53803	13.0496	0.00030335	0.00711208	0.853114	0.145621
ENSG00000158825	CDA	-2.27	0.0110547	9.70594	0.00183674	0.0238989	0.899044	0.212635
ENSG00000158863	FAM160B2	-1.56998	3.38867	5.47473	0.0192934	0.114455	0.839645	0.693173
ENSG00000158869	FCER1G	-2.99378	6.41792	11.9502	0.000546426	0.0105201	73.7883	12.2975
ENSG00000158874	APOA2	-2.3161	-0.701938	6.52221	0.0106536	0.0773721	0.192774	0.123278
ENSG00000158901	WFDC8	-1.86999	-2.64154	6.76059	0.00931928	0.0709856	0.0739507	0.0131192
ENSG00000159189	C1QC	-5.16223	2.65261	18.4138	1.77768e-05	0.001018	2.79472	0.18863
ENSG00000159214	CCDC24	-1.76622	0.675175	10.3071	0.00132522	0.0193534	0.245557	0.13199
ENSG00000159261	CLDN14	-2.48031	1.70057	15.9713	6.43106e-05	0.00249292	0.689204	0.208544
ENSG00000159337	PLA2G4D	-1.57642	-3.10225	4.02685	0.0447816	0.197697	0.0147575	0.00318085
ENSG00000159450	TCHH	-2.56578	-0.973895	11.2192	0.000809554	0.0138608	0.0524694	0.0124253
ENSG00000159588	CCDC17	-2.62583	-1.28354	14.5092	0.000139477	0.00415727	0.0395522	0.00650537
ENSG00000159733	ZFYVE28	-2.47558	0.354329	15.5427	8.06641e-05	0.00287978	0.103528	0.0309767
ENSG00000159761	C16orf86	-1.76495	-1.07238	7.16275	0.00744329	0.061254	0.0971946	0.033105
ENSG00000159899	NPR2	-2.88129	1.75529	20.2254	6.88338e-06	0.000516062	0.703228	0.181772
ENSG00000160188	RSPH1	-2.02297	0.0178774	13.0774	0.000298881	0.00707771	0.324367	0.110179
ENSG00000160255	ITGB2	-2.37137	4.24464	7.28474	0.00695426	0.0584736	0.713614	0.181256
ENSG00000160307	S100B	-2.96042	2.70801	13.7332	0.000210694	0.00553251	3.5359	0.698147
ENSG00000160588	MPZL3	-2.09116	2.72248	9.05699	0.00261693	0.0303102	1.50207	0.972879
ENSG00000160791	CCR5	-3.32314	0.642958	12.1445	0.000492327	0.00985204	0.515133	0.105615
ENSG00000160801	PTH1R	-1.96338	3.44788	12.6242	0.000380788	0.00833922	1.16915	0.35521
ENSG00000160808	MYL3	-3.04303	1.13993	15.2459	9.43826e-05	0.00314394	1.43667	0.403707
ENSG00000160883	HK3	-3.22602	0.589057	11.2381	0.000801345	0.0137465	0.343529	0.0744206
ENSG00000160886	LY6K	-2.28753	5.07451	15.8024	7.03134e-05	0.00262481	6.3119	1.64681
ENSG00000160951	PTGER1	-2.41256	-0.101314	16.9085	3.92249e-05	0.00178033	1.19572	0.314595
ENSG00000161277	THAP8	-1.60576	0.788949	6.20537	0.0127363	0.0870931	0.662447	0.481919
ENSG00000161609	CCDC155	-2.31231	-2.35794	11.709	0.000621976	0.0114743	0.0185239	0.00257703
ENSG00000161640	SIGLEC11	-3.1854	-1.8616	11.201	0.00081753	0.0139392	0.0532167	0.00379414
ENSG00000161905	ALOX15	-2.30243	-1.69203	9.62112	0.00192353	0.0245472	0.0377116	0.00790149
ENSG00000161929	SCIMP	-2.69002	0.411896	9.22132	0.00239213	0.0284132	0.295817	0.104415
ENSG00000161955	TNFSF13	-1.79255	-0.279314	7.01645	0.0080764	0.0645351	0.105731	0.0455184
ENSG00000162032	SPSB3	-1.55883	-2.38421	5.29952	0.0213313	0.122338	0.01308	0.00537625
ENSG00000162148	PPP1R32	-1.61424	-1.0188	9.50786	0.00204594	0.0256123	0.163694	0.0572439
ENSG00000162390	ACOT11	-2.18777	0.546823	10.831	0.000998137	0.0159482	0.145714	0.0564545
ENSG00000162396	PARS2	-1.75239	2.10644	8.93526	0.00279718	0.0316381	3.46333	2.15054
ENSG00000162444	RBP7	-1.52896	2.72564	11.9693	0.000540847	0.0104575	6.16661	2.27388
ENSG00000162511	LAPTM5	-2.02893	5.99878	5.84465	0.0156245	0.0994638	20.7055	6.61397
ENSG00000162545	CAMK2N1	-1.62179	7.90536	13.7369	0.000210286	0.00553251	107.989	37.949
ENSG00000162572	SCNN1D	-1.77109	-2.26101	3.88647	0.0486766	0.20799	0.0165109	0.00323675
ENSG00000162669	HFM1	-2.59154	-0.269239	19.2867	1.12486e-05	0.000734344	0.0961334	0.0208504
ENSG00000162711	NLRP3	-3.37639	2.05459	17.616	2.70305e-05	0.00140178	0.281589	0.0641616
ENSG00000162723	SLAMF9	-3.09539	-0.822208	12.0408	0.000520497	0.0102631	0.277909	0.0404481
ENSG00000162777	DENND2D	-2.78586	2.9877	15.4118	8.64484e-05	0.003011	1.35602	0.570323
ENSG00000162877	PM20D1	-3.07197	-0.37711	6.50454	0.01076	0.0778715	0.170784	0.0347561
ENSG00000162897	FCAMR	-2.07772	-2.38218	9.31944	0.00226735	0.0274921	0.0227639	0.00364123
ENSG00000162947	AC007364.1	-1.6042	-1.41468	7.82878	0.00514209	0.0479056	0.281928	0.0874817
ENSG00000162989	KCNJ3	-1.56334	0.873431	6.2856	0.0121723	0.0846773	0.316714	0.0909363
ENSG00000163075	CFAP221	-2.00968	0.962198	8.77258	0.00305793	0.0336622	0.134642	0.0683864
ENSG00000163083	INHBB	-1.95897	-0.516012	8.44467	0.00366115	0.0378708	0.33559	0.144144
ENSG00000163092	XIRP2	-2.15408	-2.21915	6.22682	0.012583	0.0863515	0.00756188	0.000689632
ENSG00000163106	HPGDS	-2.24811	0.068539	6.79597	0.00913637	0.0699191	0.592326	0.240048
ENSG00000163116	STPG2	-2.15278	-2.00391	8.68618	0.00320633	0.0346579	0.0638826	0.00928923
ENSG00000163121	NEURL3	-3.93013	3.22043	29.138	6.74031e-08	1.4993e-05	3.33155	0.472987
ENSG00000163154	TNFAIP8L2	-2.17529	1.58074	8.45503	0.00364036	0.0377138	3.00582	1.78304
ENSG00000163209	SPRR3	-2.98801	0.83988	7.57298	0.00592498	0.0525786	0.731818	0.264277
ENSG00000163219	ARHGAP25	-1.62754	1.96415	5.16143	0.0230939	0.129121	0.199871	0.084755
ENSG00000163220	S100A9	-2.76489	5.88976	10.4905	0.00119992	0.0180625	151.894	28.1502
ENSG00000163221	S100A12	-2.59448	0.456105	8.79227	0.0030251	0.0333691	3.93089	1.46245
ENSG00000163251	FZD5	-1.5853	3.55244	8.56759	0.003422	0.0361563	3.08793	1.95461
ENSG00000163273	NPPC	-1.83559	0.524421	9.55057	0.00199887	0.0251283	1.60215	0.854633
ENSG00000163364	LINC01116	-1.79761	3.7459	14.7433	0.000123187	0.00379358	10.8776	3.15799
ENSG00000163395	IGFN1	-2.65888	-0.253403	17.5228	2.83889e-05	0.00143461	0.0503383	0.0111124
ENSG00000163440	PDCL2	-1.93731	-2.46148	4.52767	0.0333509	0.163445	0.0981893	0.0358025
ENSG00000163485	ADORA1	-1.52609	0.911649	7.48785	0.00621168	0.054176	0.226786	0.156395
ENSG00000163516	ANKZF1	-2.09726	2.44575	9.0307	0.00265482	0.030555	0.300461	0.221582
ENSG00000163568	AIM2	-1.70126	-3.02947	4.0299	0.0447005	0.197558	0.0223557	0.031447
ENSG00000163576	EFHB	-1.889	-1.2101	9.56691	0.00198115	0.025013	0.0554196	0.0188684
ENSG00000163606	CD200R1	-2.23713	-1.29435	11.7914	0.000595064	0.0111839	0.0659762	0.0178542
ENSG00000163624	CDS1	-2.18606	3.88946	10.7704	0.00103138	0.0162432	5.62652	3.85873
ENSG00000163631	ALB	-2.79035	1.74088	9.14233	0.00249762	0.0292531	0.222537	0.042137
ENSG00000163689	C3orf67	-1.75795	1.19244	11.0288	0.000897085	0.0148676	0.173704	0.0743595
ENSG00000163735	CXCL5	-1.62633	8.14287	4.82541	0.0280433	0.146418	144.446	59.6133
ENSG00000163746	PLSCR2	-1.63881	-0.6319	5.86321	0.0154606	0.0988347	0.137656	0.0765785
ENSG00000163817	SLC6A20	-1.97723	0.193408	13.8402	0.000199031	0.00531733	0.115848	0.0386553
ENSG00000163823	CCR1	-4.87475	4.3933	16.9716	3.7944e-05	0.00173389	11.9608	1.54269
ENSG00000163958	ZDHHC19	-2.3731	-1.56227	8.60041	0.00336087	0.0357691	0.0590923	0.0132938
ENSG00000164007	CLDN19	-1.78644	2.63563	8.5408	0.00347272	0.03652	1.14457	0.496219
ENSG00000164123	C4orf45	-1.529	-2.31272	5.66807	0.0172765	0.106091	0.110292	0.0372555
ENSG00000164124	TMEM144	-2.2702	1.19455	12.331	0.000445507	0.00924377	0.155858	0.0615212
ENSG00000164129	NPY5R	-1.90331	-0.695174	10.2273	0.0013838	0.0198773	0.17147	0.0619127
ENSG00000164296	TIGD6	-1.67105	1.51808	7.13316	0.00756711	0.0616804	0.615914	0.391354
ENSG00000164342	TLR3	-1.61666	1.25508	4.91573	0.0266132	0.141504	0.231678	0.151438
ENSG00000164418	GRIK2	-1.7468	1.70097	6.97184	0.00828021	0.0657167	0.165358	0.138173
ENSG00000164509	IL31RA	-2.22539	1.03558	16.0974	6.01681e-05	0.00237609	0.218793	0.0563851
ENSG00000164556	FAM183B	-1.96215	-2.88573	5.54018	0.0185847	0.111688	0.0917398	0.0118189
ENSG00000164746	C7orf57	-2.76087	-1.08851	12.4175	0.00042534	0.0090071	0.0619551	0.0118936
ENSG00000164825	DEFB1	-4.22675	4.09864	28.7542	8.21722e-08	1.75529e-05	72.1299	6.68711
ENSG00000164867	NOS3	-2.5458	0.71336	14.5488	0.000136577	0.00410264	0.166424	0.0561827
ENSG00000164967	RPP25L	-1.70237	2.02661	7.54508	0.00601742	0.0531536	3.20761	2.00115
ENSG00000165025	SYK	-1.7677	4.14936	10.583	0.00114134	0.0174736	1.36088	0.547969
ENSG00000165078	CPA6	-1.64841	-1.713	6.26821	0.0122923	0.0852081	0.0857465	0.0344633
ENSG00000165091	TMC1	-1.55912	-0.717479	7.44396	0.00636496	0.0549384	0.077265	0.027819
ENSG00000165092	ALDH1A1	-3.10982	3.89396	22.6469	1.94677e-06	0.000197078	4.31879	0.792944
ENSG00000165140	FBP1	-2.00622	0.234909	10.0945	0.00148715	0.0208776	0.584674	0.201313
ENSG00000165164	CFAP47	-2.72123	-2.38808	9.84276	0.00170501	0.0226843	0.00916569	0.000967291
ENSG00000165168	CYBB	-4.38644	4.46946	14.2192	0.000162705	0.00462878	7.27868	1.44405
ENSG00000165178	NCF1C	-1.57157	0.238001	5.75504	0.0164414	0.102625	0.892394	0.67126
ENSG00000165246	NLGN4Y	-7.13137	4.35893	12.116	0.000499916	0.00994474	0.466097	0.348668
ENSG00000165275	TRMT10B	-1.75984	2.92008	11.208	0.000814448	0.0139227	1.09042	0.522259
ENSG00000165457	FOLR2	-4.73839	0.880243	17.1774	3.40454e-05	0.00162183	0.33278	0.0194835
ENSG00000165521	EML5	-1.6156	-0.70949	6.37659	0.0115636	0.0819494	0.0285666	0.0139182
ENSG00000165644	COMTD1	-3.25659	2.66502	20.3888	6.31986e-06	0.000484051	2.26371	0.60199
ENSG00000165799	RNASE7	-2.62095	-1.27797	5.51746	0.0188276	0.11276	0.200958	0.0477413
ENSG00000165887	ANKRD2	-1.53724	-1.40347	4.30214	0.0380645	0.177773	0.082258	0.037909
ENSG00000165899	OTOGL	-2.71131	-1.21535	13.0551	0.000302453	0.00711048	0.0321189	0.00298365
ENSG00000165959	CLMN	-2.17565	5.22113	21.4123	3.70381e-06	0.000323662	2.96635	0.657897
ENSG00000166148	AVPR1A	-1.69514	0.64566	6.84342	0.00889685	0.0687113	0.406476	0.177345
ENSG00000166206	GABRB3	-1.58651	1.40001	11.5393	0.000681409	0.0122431	0.144043	0.0648703
ENSG00000166268	MYRFL	-1.73878	1.21473	8.74866	0.0030983	0.0339262	0.295984	0.148119
ENSG00000166407	LMO1	-2.64699	0.184192	12.8051	0.000345679	0.00776624	0.419809	0.107164
ENSG00000166432	ZMAT1	-2.27881	2.8639	22.1766	2.48682e-06	0.00024151	0.687031	0.138452
ENSG00000166436	TRIM66	-2.06705	0.708911	10.1668	0.00142991	0.0203522	0.0864755	0.0367982
ENSG00000166507	NDST2	-1.65966	-1.32138	6.3336	0.0118472	0.0832985	0.0561663	0.027803
ENSG00000166535	A2ML1	-1.60729	-1.67921	3.89673	0.04838	0.207	0.0206994	0.0113258
ENSG00000166589	CDH16	-2.23511	4.80539	20.9788	4.64384e-06	0.000383402	2.25544	0.459193
ENSG00000166736	HTR3A	-2.53787	-2.72186	7.6988	0.00552576	0.0501436	0.0141828	0
ENSG00000166821	PEX11A	-1.54189	1.48283	5.85799	0.0155065	0.0989996	0.725084	0.589695
ENSG00000166825	ANPEP	-1.56191	3.63345	5.08657	0.0241118	0.13304	1.79098	0.762441
ENSG00000166927	MS4A7	-5.29901	5.09478	20.7711	5.17576e-06	0.000413369	4.7988	0.456739
ENSG00000166928	MS4A14	-3.36621	-1.16714	13.989	0.000183887	0.00505033	0.031391	0.00226326
ENSG00000167046	RP11-93B14.6	-3.02547	-2.61312	15.2225	9.55564e-05	0.00316424	0.101734	0
ENSG00000167077	MEI1	-3.36116	2.02462	13.2677	0.000270023	0.00654744	0.432534	0.110821
ENSG00000167207	NOD2	-1.79952	-1.18593	6.14291	0.013194	0.0890018	0.0838386	0.0192409
ENSG00000167210	LOXHD1	-1.92238	-1.65788	9.46454	0.00209482	0.0259736	0.0119678	0.00338385
ENSG00000167302	ENTHD2	-1.92773	0.899091	8.59747	0.0033663	0.0357691	0.191338	0.0925919
ENSG00000167311	ART5	-4.1714	0.709926	25.942	3.51835e-07	5.55907e-05	0.50467	0.031226
ENSG00000167363	FN3K	-2.45815	-0.878777	9.73609	0.00180685	0.0236134	0.127572	0.0369652
ENSG00000167434	CA4	-2.93897	1.24349	27.4955	1.57464e-07	2.96374e-05	1.13713	0.171522
ENSG00000167549	CORO6	-2.47709	-1.47788	11.5013	0.000695484	0.0124213	0.019705	0.00427339
ENSG00000167554	ZNF610	-1.79598	0.724425	9.67789	0.00186498	0.0241	0.208235	0.117575
ENSG00000167588	GPD1	-1.82498	0.363618	6.02949	0.0140688	0.0928548	0.203688	0.120457
ENSG00000167600	CYP2S1	-2.24801	0.240308	9.00188	0.00269701	0.0308107	0.263706	0.116346
ENSG00000167644	C19orf33	-2.15491	3.62765	18.9812	1.32011e-05	0.000826296	9.82928	2.37574
ENSG00000167646	DNAAF3	-1.70996	-1.06587	6.27188	0.0122669	0.0851154	0.0310945	0.0161038
ENSG00000167680	SEMA6B	-2.39425	2.58171	12.8256	0.00034191	0.00772465	1.3918	0.346599
ENSG00000167703	SLC43A2	-3.42279	0.229954	20.9009	4.83659e-06	0.000394476	0.089372	0.00963172
ENSG00000167748	KLK1	-2.93929	-1.19903	13.1092	0.000293847	0.00698048	0.126352	0.0182987
ENSG00000167749	KLK4	-3.24789	-1.83008	14.1796	0.00016616	0.00469848	0.0822317	0.002949
ENSG00000167751	KLK2	-3.62549	-1.91154	16.2219	5.63379e-05	0.00226657	0.0124148	0.000217392
ENSG00000167766	ZNF83	-1.85368	5.00048	16.6531	4.48772e-05	0.00195722	1.75961	0.50228
ENSG00000167850	CD300C	-3.11164	0.350108	11.7577	0.000605936	0.0113177	1.73308	0.26599
ENSG00000167851	CD300A	-3.4377	2.72433	14.1838	0.00016579	0.00469711	1.53756	0.186173
ENSG00000167895	TMC8	-2.77795	0.865387	8.94115	0.00278817	0.031584	0.213717	0.0743678
ENSG00000168062	BATF2	-1.63563	1.5189	10.0918	0.00148928	0.0208776	0.414642	0.463335
ENSG00000168071	CCDC88B	-2.23196	0.129971	12.2449	0.000466541	0.00946981	0.0670178	0.0199149
ENSG00000168081	PNOC	-1.61939	2.13582	4.23894	0.0395067	0.182451	1.40401	1.42841
ENSG00000168143	FAM83B	-2.40715	3.44899	23.1774	1.47725e-06	0.000162413	8.14936	1.64676
ENSG00000168309	FAM107A	-2.25323	-0.537464	8.45334	0.00364373	0.0377263	0.0653323	0.0259957
ENSG00000168454	TXNDC2	-3.08345	-0.996229	15.7837	7.10128e-05	0.00264724	0.0752203	0.0109911
ENSG00000168491	CCDC110	-1.74489	-0.473494	10.402	0.00125878	0.0186462	0.112864	0.0430107
ENSG00000168826	ZBTB49	-1.74094	1.00262	7.39802	0.00652958	0.0558908	0.407446	0.246354
ENSG00000168995	SIGLEC7	-2.42149	-1.45254	6.51678	0.0106861	0.0775039	0.0910693	0.0188907
ENSG00000169026	MFSD7	-1.52817	0.410538	4.97046	0.0257838	0.138545	0.14721	0.126204
ENSG00000169252	ADRB2	-2.51557	1.3978	20.7332	5.27938e-06	0.000420398	1.79704	0.499755
ENSG00000169330	KIAA1024	-1.62304	0.726209	5.08258	0.0241674	0.133229	0.184211	0.159904
ENSG00000169344	UMOD	-6.2094	7.06339	39.1802	3.86434e-10	4.16035e-07	15.9201	0.480695
ENSG00000169347	GP2	-2.47872	-1.85989	8.12426	0.00436769	0.0427945	0.0241651	0.00489671
ENSG00000169403	PTAFR	-2.41496	4.60761	16.5172	4.82106e-05	0.00204819	3.79282	0.810443
ENSG00000169413	RNASE6	-2.46709	0.117024	8.18036	0.00423464	0.041949	1.69708	0.549578
ENSG00000169435	RASSF6	-1.82318	2.48371	15.1385	9.99074e-05	0.00323977	0.883598	0.378407
ENSG00000169436	COL22A1	-2.10528	2.5115	11.862	0.000572911	0.0108821	0.461264	0.138046
ENSG00000169570	DTWD2	-2.26431	1.83759	9.63783	0.0019061	0.0244648	0.619162	0.374597
ENSG00000169715	MT1E	-2.55131	5.29901	24.676	6.78233e-07	8.73428e-05	35.3455	6.41188
ENSG00000169896	ITGAM	-1.98091	2.14528	6.0129	0.0142016	0.0934565	0.519088	0.166415
ENSG00000169962	TAS1R3	-2.48157	-2.39949	8.00567	0.00466312	0.0449366	0.0852358	0.00347637
ENSG00000170165	CR848007.2	-1.61617	-2.6703	3.89992	0.0482884	0.206791	0.0938013	0.0245128
ENSG00000170290	SLN	-2.83253	-0.960829	15.3066	9.13975e-05	0.00307302	0.366535	0.0675988
ENSG00000170356	OR2A20P	-1.76396	-2.85003	4.04083	0.044412	0.196912	0.0234655	0.0376228
ENSG00000170417	TMEM182	-1.67943	0.831869	10.1792	0.00142031	0.0202637	0.249879	0.137799
ENSG00000170458	CD14	-3.06353	6.68304	10.9854	0.000918329	0.0150637	28.2763	4.32963
ENSG00000170549	IRX1	-2.93119	1.45804	19.1973	1.17877e-05	0.000757198	2.94059	0.735956
ENSG00000170561	IRX2	-2.65682	4.62801	25.2255	5.10046e-07	7.282e-05	8.4724	1.40053
ENSG00000170745	KCNS3	-1.94372	1.77441	5.55889	0.0183871	0.110788	0.72623	0.659796
ENSG00000170835	CEL	-3.52804	0.323258	31.6129	1.88177e-08	6.33097e-06	0.695408	0.0639821
ENSG00000170909	OSCAR	-2.90011	-2.69882	12.5547	0.000395202	0.00855053	0.00933048	0
ENSG00000170956	CEACAM3	-3.5142	0.118085	12.497	0.000407606	0.00872076	0.193659	0.0300066
ENSG00000171017	LRRC8E	-1.71341	-1.60604	6.29111	0.0121345	0.0845957	0.0397658	0.0176284
ENSG00000171045	TSNARE1	-1.92482	1.06321	8.74086	0.00311158	0.0339887	0.334897	0.209097
ENSG00000171049	FPR2	-2.57805	1.27381	7.71621	0.00547271	0.0498639	0.406918	0.188898
ENSG00000171094	ALK	-2.13741	2.36802	11.6206	0.000652258	0.0118699	0.5565	0.130349
ENSG00000171227	TMEM37	-1.90616	1.57907	5.51622	0.018841	0.112815	1.03169	0.941572
ENSG00000171428	NAT1	-1.62209	0.700257	9.57955	0.00196757	0.024921	0.224363	0.128295
ENSG00000171443	ZNF524	-1.86208	3.51096	10.9797	0.000921168	0.0150781	5.67954	1.88321
ENSG00000171532	NEUROD2	-2.64421	0.316119	9.07594	0.00258994	0.0301246	0.248529	0.0379449
ENSG00000171557	FGG	-3.56422	-1.39198	8.01974	0.00462702	0.0446793	0.0357412	0.00247691
ENSG00000171560	FGA	-2.21099	-1.5073	4.26818	0.0388325	0.180327	0.0592151	0.0132721
ENSG00000171587	DSCAM	-2.12166	0.673986	16.8226	4.10414e-05	0.00183798	0.15758	0.0471006
ENSG00000171643	S100Z	-2.51909	-1.62369	9.51583	0.00203707	0.025525	0.124085	0.0287987
ENSG00000171714	ANO5	-1.95587	0.358917	11.2543	0.000794388	0.0136916	0.346205	0.137028
ENSG00000171766	GATM	-2.12386	2.43341	5.60258	0.0179341	0.108936	0.448858	0.451944
ENSG00000171777	RASGRP4	-3.25293	-0.0702837	11.4392	0.000719123	0.0127505	0.025794	0.00364231
ENSG00000171790	SLFNL1	-1.9112	-0.920735	4.48853	0.034123	0.16587	0.0503948	0.0248109
ENSG00000171804	WDR87	-3.231	-0.785589	23.2873	1.39519e-06	0.000155816	0.0445277	0.00466064
ENSG00000171840	NINJ2	-2.30929	-0.53315	8.33754	0.00388342	0.0394443	0.23657	0.0863771
ENSG00000171860	C3AR1	-2.98626	2.9517	12.0882	0.00050742	0.0100495	4.36456	0.702603
ENSG00000171889	MIR31HG	-2.35958	0.652003	12.3679	0.000436789	0.00909921	3.47958	1.38311
ENSG00000171989	LDHAL6B	-1.72117	-1.86895	7.7995	0.00522608	0.0484269	0.266874	0.0655555
ENSG00000172000	ZNF556	-3.41314	1.81175	29.4842	5.6374e-08	1.35895e-05	0.709307	0.0712538
ENSG00000172005	MAL	-2.19468	4.9158	15.6895	7.46381e-05	0.00272618	12.5214	3.86948
ENSG00000172014	ANKRD20A4	-1.77993	0.331026	6.51362	0.0107051	0.0775791	0.264843	0.0920181
ENSG00000172031	EPHX4	-2.6723	3.52246	15.9448	6.52157e-05	0.00251113	9.70161	3.72999
ENSG00000172243	CLEC7A	-2.32057	2.92417	5.66988	0.0172586	0.106029	0.633746	0.17516
ENSG00000172410	INSL5	-1.69998	-2.75273	4.33093	0.0374258	0.175889	0.224706	0.0414245
ENSG00000172478	C2orf54	-4.72942	4.10359	38.6091	5.17777e-10	4.97713e-07	5.84243	0.416464
ENSG00000172482	AGXT	-4.6398	2.91017	33.6339	6.65225e-09	3.08699e-06	2.40805	0.175834
ENSG00000172551	MUCL1	-4.39498	0.553172	15.1507	9.92623e-05	0.00322988	1.16615	0.0796609
ENSG00000172578	KLHL6	-1.87078	1.27551	7.49583	0.00618419	0.0540435	0.181974	0.0848099
ENSG00000173077	DEC1	-2.57548	-0.842847	7.44354	0.00636645	0.0549384	0.127423	0.0387508
ENSG00000173080	RXFP4	-1.94518	-1.32397	7.08533	0.00777174	0.0628674	0.402852	0.15945
ENSG00000173156	RHOD	-1.79161	5.60366	16.1159	5.95804e-05	0.00236231	30.9166	9.65333
ENSG00000173209	AHSA2	-1.57662	1.72666	6.59661	0.0102173	0.0754456	0.318462	0.193765
ENSG00000173212	MAB21L3	-1.64873	-0.687285	10.067	0.00150946	0.0210444	0.286793	0.11827
ENSG00000173221	GLRX	-1.84674	6.2353	16.4343	5.03647e-05	0.00210819	11.569	3.54473
ENSG00000173239	LIPM	-1.93557	-2.23449	4.02676	0.0447839	0.197697	0.0775083	0.0254852
ENSG00000173258	ZNF483	-3.50134	1.14608	17.3972	3.03268e-05	0.00149646	0.413201	0.0771919
ENSG00000173369	C1QB	-3.04893	2.48913	9.77243	0.00177149	0.0232558	2.11881	0.34102
ENSG00000173372	C1QA	-5.35624	2.60795	20.6275	5.57881e-06	0.000436493	3.31798	0.171154
ENSG00000173391	OLR1	-3.14819	2.33404	10.417	0.00124863	0.0185571	0.91535	0.291387
ENSG00000173557	C2orf70	-2.67082	-1.96194	12.8354	0.000340115	0.00771043	0.0774587	0.00963022
ENSG00000173572	NLRP13	-1.75563	-2.85195	5.56373	0.0183363	0.110531	0.0194573	0.00277524
ENSG00000173585	CCR9	-1.64671	-3.06398	4.46964	0.0345023	0.16699	0.0117122	0.00130122
ENSG00000173597	SULT1B1	-2.30717	-2.00117	6.01059	0.0142203	0.0935334	0.0392825	0.00493689
ENSG00000173614	NMNAT1	-2.39561	1.58299	14.7538	0.000122499	0.00379241	0.689765	0.246081
ENSG00000173930	SLCO4C1	-2.54449	1.70773	8.22105	0.00414073	0.0413382	0.800494	0.472333
ENSG00000173988	LRRC63	-2.50434	-2.73043	8.75431	0.00308871	0.0338763	0.0238153	0.00198693
ENSG00000174004	NRROS	-1.76826	-0.299813	6.93864	0.00843532	0.0664771	0.299539	0.158667
ENSG00000174130	TLR6	-2.11838	-0.0859945	7.63598	0.00572153	0.0513488	0.14956	0.0534414
ENSG00000174137	FAM53A	-2.14641	0.158646	9.26082	0.00234108	0.0280669	0.138347	0.0639657
ENSG00000174225	ARL13A	-2.06032	-2.1629	9.80021	0.00174492	0.0230303	0.074595	0.0127638
ENSG00000174292	TNK1	-2.01469	1.26437	11.0562	0.000883901	0.0147126	0.414923	0.174172
ENSG00000174326	SLC16A11	-1.55371	-2.48262	4.67821	0.0305475	0.154818	0.0371197	0.012449
ENSG00000174453	VWC2L	-2.57969	-2.69296	7.67524	0.00559837	0.0505669	0.0205189	0
ENSG00000174482	LINGO2	-1.7175	0.783129	5.13465	0.0234529	0.130506	0.235377	0.202305
ENSG00000174514	MFSD4	-1.598	0.896247	6.37032	0.0116045	0.0820895	0.164776	0.110966
ENSG00000174521	TTC9B	-2.83851	-0.579921	25.7196	3.94799e-07	6.00341e-05	0.318701	0.0411932
ENSG00000174567	GOLT1A	-2.12273	-0.427351	13.7999	0.000203351	0.00540297	1.00552	0.332838
ENSG00000174600	CMKLR1	-3.94967	1.77264	13.3571	0.000257453	0.00632097	0.30921	0.0542792
ENSG00000174607	UGT8	-1.82985	4.40387	10.8552	0.000985205	0.0158215	4.88805	2.09184
ENSG00000174715	RP11-79L9.2	-1.75761	-1.64292	8.67275	0.00323004	0.0347885	0.842598	0.239003
ENSG00000174808	BTC	-2.83408	1.54854	14.3143	0.000154688	0.00446719	1.35987	0.478
ENSG00000175318	GRAMD2	-1.79567	-0.576625	7.9214	0.00488535	0.0464265	0.074374	0.0273181
ENSG00000175489	LRRC25	-4.12438	3.28513	17.1505	3.45322e-05	0.00163069	3.81673	0.424833
ENSG00000175544	CABP4	-2.03062	-0.748309	8.27832	0.00401213	0.040399	0.106675	0.0396657
ENSG00000175556	LONRF3	-2.25415	1.56982	18.2607	1.92639e-05	0.00109156	0.441921	0.160136
ENSG00000175564	UCP3	-1.73806	-1.42192	9.03846	0.00264359	0.0304851	0.108769	0.0392558
ENSG00000175591	P2RY2	-2.31855	1.12335	9.00377	0.00269423	0.0307965	0.451003	0.242128
ENSG00000175604	RP11-276H1.3	-1.9807	-2.2102	6.87663	0.00873301	0.0679136	0.124095	0.0308867
ENSG00000175707	KDF1	-1.96635	2.32918	10.3467	0.0012971	0.0190149	2.43998	1.16169
ENSG00000175749	EIF3KP1	-2.64493	-0.973838	15.7538	7.21424e-05	0.00267454	1.19977	0.226485
ENSG00000175787	ZNF169	-1.53577	1.45141	7.21926	0.00721254	0.0599708	0.445432	0.252277
ENSG00000175793	SFN	-1.88672	7.36312	15.1902	9.72087e-05	0.00319809	184.168	55.2187
ENSG00000175874	CREG2	-2.66491	1.13711	17.0543	3.63269e-05	0.00168867	0.501484	0.152739
ENSG00000175928	LRRN1	-1.62696	2.10251	6.39854	0.0114214	0.0813217	1.37156	1.13403
ENSG00000175985	PLEKHD1	-1.94279	0.933021	11.9932	0.00053396	0.0104148	0.318892	0.105022
ENSG00000176472	ZNF575	-1.76476	-1.34651	5.89092	0.0152191	0.0978555	0.0811872	0.0381477
ENSG00000176532	PRR15	-2.83779	1.58908	16.6772	4.43094e-05	0.00194867	2.43072	0.778927
ENSG00000176563	CNTD1	-1.77275	-0.939675	7.43	0.00641455	0.0552472	0.0852014	0.0386872
ENSG00000176723	ZNF843	-1.73156	-0.270861	6.9224	0.00851228	0.0669319	0.15529	0.0897955
ENSG00000176728	TTTY14	-4.94134	0.670677	10.3053	0.00132651	0.0193618	0.300206	0.202832
ENSG00000176753	C15orf56	-2.80681	-2.33487	14.0872	0.00017453	0.00487445	0.0752227	0.00728336
ENSG00000176826	FKBP9P1	-1.68765	1.77316	9.63629	0.0019077	0.0244737	1.30021	0.516422
ENSG00000176842	IRX5	-2.76717	2.9602	13.195	0.000280692	0.0067491	1.54579	0.660457
ENSG00000176927	EFCAB5	-3.34631	1.58835	30.4651	3.39922e-08	9.73297e-06	0.288299	0.0401636
ENSG00000177133	LINC00982	-1.62145	-0.178435	3.91827	0.047764	0.20533	0.0732096	0.0537645
ENSG00000177191	B3GNT8	-2.24779	0.325447	9.17393	0.00245486	0.0290174	0.779621	0.346311
ENSG00000177406	RP11-218M22.1	-2.03254	0.350702	7.41311	0.00647504	0.0555774	0.391144	0.200592
ENSG00000177483	RBM44	-2.05036	0.251409	11.713	0.000620649	0.0114743	0.168365	0.0369163
ENSG00000177575	CD163	-4.97472	3.61573	18.8488	1.41499e-05	0.000869505	0.840622	0.0614899
ENSG00000177675	CD163L1	-4.33857	1.16134	20.5812	5.71538e-06	0.000443313	0.264151	0.0240213
ENSG00000177752	YIPF7	-2.25402	-1.63899	5.98533	0.0144253	0.094352	0.0967328	0.0293696
ENSG00000177757	FAM87B	-1.74465	-1.72049	3.84624	0.0498577	0.211221	0.116561	0.264791
ENSG00000178026	LRRC75B	-1.53008	1.09219	5.40018	0.0201347	0.117861	0.268224	0.244194
ENSG00000178038	ALS2CL	-1.58797	3.02259	9.99495	0.0015697	0.0214896	0.317819	0.126572
ENSG00000178075	GRAMD1C	-1.80812	2.46237	8.22797	0.00412496	0.041229	0.452263	0.372805
ENSG00000178187	ZNF454	-1.77844	1.46839	6.67947	0.00975295	0.0731403	0.787821	0.558263
ENSG00000178199	ZC3H12D	-1.68961	-0.328307	5.75875	0.0164067	0.102476	0.106652	0.057216
ENSG00000178226	PRSS36	-2.02162	-1.82083	7.52758	0.00607614	0.0534617	0.0278463	0.00830614
ENSG00000178404	CEP295NL	-1.58603	-0.671399	6.08738	0.0136151	0.0907832	0.10926	0.0948078
ENSG00000178562	CD28	-4.62476	0.63071	15.9695	6.43722e-05	0.00249292	0.230818	0.0148938
ENSG00000178568	ERBB4	-2.39491	4.62315	12.9267	0.000323933	0.00745185	1.07675	0.561417
ENSG00000178573	MAF	-1.93328	4.18259	7.27457	0.00699377	0.0587077	2.5064	0.890992
ENSG00000178602	OTOS	-3.54127	4.22593	27.5663	1.51801e-07	2.87727e-05	28.1375	2.11085
ENSG00000178623	GPR35	-3.20503	1.1604	18.69	1.5379e-05	0.000915465	0.343383	0.0594505
ENSG00000178636	RP11-455G16.1	-3.46051	0.120042	30.6271	3.12689e-08	9.24838e-06	0.618004	0.0576367
ENSG00000178750	STX19	-3.00474	-1.05362	13.5094	0.000237369	0.0060045	0.579174	0.0903098
ENSG00000178789	CD300LB	-1.72702	-1.43092	6.70501	0.00961426	0.0725659	0.162699	0.0619419
ENSG00000178814	OPLAH	-1.56977	0.63845	5.07669	0.0242497	0.1335	0.398014	0.32152
ENSG00000178965	ERICH3	-1.72751	-1.14273	9.90031	0.0016525	0.0222235	0.0561722	0.0163717
ENSG00000179029	TMEM107	-1.82769	1.28852	6.49625	0.0108102	0.0780733	0.395138	0.262517
ENSG00000179148	ALOXE3	-2.98629	0.347778	23.9885	9.69146e-07	0.000115931	0.235958	0.0401019
ENSG00000179168	GGN	-1.96099	-0.970331	12.016	0.000527468	0.0103544	0.153802	0.0513326
ENSG00000179178	TMEM125	-1.79228	2.02051	8.17931	0.00423708	0.0419577	1.56034	0.915295
ENSG00000179256	SMCO3	-2.11512	-1.44596	5.02972	0.0249159	0.135696	0.193147	0.072003
ENSG00000179270	C2orf71	-2.96404	-2.21057	13.1558	0.000286625	0.00686344	0.0346323	0.00243261
ENSG00000179331	RAB39A	-2.85747	-0.94786	15.4616	8.41965e-05	0.00294426	0.440687	0.0717836
ENSG00000179455	MKRN3	-1.94863	-1.95379	10.2027	0.00140236	0.0200983	0.0513441	0.0113675
ENSG00000179532	DNHD1	-1.66483	0.916231	7.62027	0.0057716	0.0515574	0.0443379	0.0308177
ENSG00000179542	SLITRK4	-1.7598	6.10491	14.6261	0.000131084	0.0039776	7.01994	2.13549
ENSG00000179630	LACC1	-2.17473	4.9683	13.3541	0.000257865	0.00632097	4.91077	1.30178
ENSG00000179698	KIAA1875	-1.51649	-1.52285	5.1632	0.0230703	0.129093	0.0163664	0.00832348
ENSG00000180061	TMEM150B	-3.30383	-0.571041	11.5049	0.000694142	0.0124056	0.198213	0.0259418
ENSG00000180071	ANKRD18A	-1.81406	5.17808	13.8742	0.000195463	0.00525037	4.99342	1.50316
ENSG00000180089	TMEM86B	-1.64698	-0.626815	8.73701	0.00311815	0.0340467	0.205283	0.0984736
ENSG00000180113	TDRD6	-3.85627	2.58879	14.838	0.000117153	0.00369756	0.644494	0.0940834
ENSG00000180116	C12orf40	-2.45213	-2.98942	8.55316	0.00344924	0.0363351	0.0180462	0
ENSG00000180152	AC079753.4	-2.66065	-2.10731	13.3557	0.000257632	0.00632097	0.379787	0.0456118
ENSG00000180176	TH	-1.7821	1.15238	5.65642	0.0173916	0.106543	0.276081	0.199027
ENSG00000180221	TPT1P10	-1.7721	-2.84801	4.60456	0.031887	0.158698	0.358461	0.036714
ENSG00000180263	FGD6	-1.57781	5.58289	11.4649	0.000709214	0.0126163	3.47565	1.3156
ENSG00000180316	PNPLA1	-2.53003	-2.20609	11.907	0.000559225	0.0106976	0.0378848	0.00506363
ENSG00000180353	HCLS1	-2.11843	3.84689	7.62358	0.00576099	0.0514982	1.55722	0.449406
ENSG00000180596	HIST1H2BC	-1.92442	1.27707	11.7915	0.000595012	0.0111839	3.27577	1.25636
ENSG00000180869	LINC01555	-2.47509	-0.984951	5.43866	0.0196958	0.115988	0.218512	0.0604804
ENSG00000181036	FCRL6	-1.8223	-2.67024	6.2951	0.0121072	0.084487	0.019362	0.00447564
ENSG00000181374	CCL13	-4.24267	-0.520481	12.2573	0.000463437	0.00942933	0.662549	0.0352777
ENSG00000181381	DDX60L	-1.96801	4.09666	12.8698	0.000333935	0.00761683	0.727407	0.217138
ENSG00000181409	AATK	-1.61703	-1.21743	6.14592	0.0131716	0.0889172	0.028863	0.0138893
ENSG00000181444	ZNF467	-1.68193	1.53553	6.30551	0.0120364	0.0841888	1.20826	0.756181
ENSG00000181449	SOX2	-4.13581	0.51174	22.6825	1.91096e-06	0.000195605	0.948906	0.0714521
ENSG00000181577	C6orf223	-1.61125	0.124105	4.24309	0.0394103	0.182099	0.127885	0.0882081
ENSG00000181585	TMIE	-2.60808	-1.21446	14.8324	0.000117501	0.00369756	0.355816	0.0674618
ENSG00000181617	FDCSP	-1.84473	0.484118	9.09326	0.00256553	0.0298794	3.66615	1.06783
ENSG00000181804	SLC9A9	-1.68516	1.1574	10.5205	0.00118058	0.0178714	0.580753	0.233861
ENSG00000182021	RP11-381O7.3	-1.95485	-1.86817	8.65995	0.0032528	0.0349614	0.0239869	0.00992517
ENSG00000182048	TRPC2	-2.06156	-2.38825	5.95902	0.0146422	0.0951972	0.0452611	0.0095402
ENSG00000182257	PRR34	-1.8792	-2.38678	5.65886	0.0173674	0.106503	0.0725207	0.0172979
ENSG00000182308	DCAF4L1	-1.72087	0.496416	10.0267	0.00154286	0.0212519	0.665036	0.225377
ENSG00000182359	KBTBD3	-2.12449	2.07699	11.3337	0.000761113	0.0132936	0.614893	0.305989
ENSG00000182511	FES	-1.64355	2.69569	5.70189	0.0169467	0.104695	0.419274	0.248943
ENSG00000182566	CLEC4G	-2.56957	-2.16951	9.05925	0.0026137	0.0303102	0.0667038	0.011815
ENSG00000182578	CSF1R	-1.5993	3.84946	5.63059	0.0176497	0.107646	1.32607	0.573711
ENSG00000182600	C2orf82	-2.94356	1.04906	16.1272	5.92258e-05	0.00235808	0.526407	0.142416
ENSG00000182685	BRICD5	-1.55277	-0.985995	7.79924	0.00522683	0.0484269	0.224568	0.080117
ENSG00000182722	SEPHS1P1	-2.60245	-2.66971	11.6748	0.000633518	0.0116231	0.176021	0.00656059
ENSG00000182795	C1orf116	-1.83228	5.47885	15.7157	7.36116e-05	0.00270294	7.35615	2.36482
ENSG00000182798	MAGEB17	-1.89564	-2.17637	4.92437	0.0264804	0.141021	0.141559	0.0177498
ENSG00000182902	SLC25A18	-2.62458	0.0731008	11.6129	0.000654969	0.0118879	0.172298	0.0541535
ENSG00000182993	C12orf60	-2.19351	0.905178	10.2171	0.00139145	0.0199631	0.496519	0.248742
ENSG00000183019	MCEMP1	-3.68156	1.49783	13.9792	0.000184843	0.00505594	1.63487	0.256198
ENSG00000183036	PCP4	-1.85087	-1.64145	9.24252	0.00236459	0.0282105	0.175148	0.053303
ENSG00000183072	NKX2-5	-1.5849	-1.88794	5.25749	0.0218525	0.124215	0.089518	0.0270569
ENSG00000183208	GDPGP1	-1.99059	0.899422	15.7422	7.25866e-05	0.00268361	0.418609	0.122968
ENSG00000183248	PRR36	-2.10933	0.586003	8.34872	0.0038596	0.0392894	0.373956	0.211085
ENSG00000183484	GPR132	-2.75337	1.01449	14.4209	0.000146172	0.0043044	0.219228	0.0520847
ENSG00000183486	MX2	-2.20305	1.24484	6.82751	0.00897641	0.0691274	0.157341	0.0462972
ENSG00000183621	ZNF438	-2.88872	2.43874	12.7166	0.000362425	0.0080253	0.315266	0.113971
ENSG00000183690	EFHC2	-1.78904	-1.068	3.87444	0.0490267	0.20879	0.211577	0.0769875
ENSG00000183696	UPP1	-2.44109	8.12138	25.2508	5.03384e-07	7.24524e-05	31.655	5.98577
ENSG00000183734	ASCL2	-2.48377	-0.474036	9.99253	0.00157177	0.0215032	0.520776	0.163065
ENSG00000183784	C9orf66	-1.76382	-1.64654	4.24204	0.0394349	0.182181	0.186225	0.050116
ENSG00000183844	FAM3B	-1.53328	0.328555	7.78996	0.00525373	0.0485899	0.279828	0.174587
ENSG00000183878	UTY	-6.68308	3.47415	11.7733	0.000600862	0.0112463	0.0946961	0.129697
ENSG00000183960	KCNH8	-1.54996	1.46759	9.20299	0.0024162	0.0286232	0.349152	0.126324
ENSG00000184060	ADAP2	-2.74663	4.73418	10.9497	0.000936171	0.0152709	3.14721	0.602231
ENSG00000184106	TREML3P	-3.39672	-1.54259	15.7555	7.20784e-05	0.00267454	0.370819	0.0207191
ENSG00000184208	C22orf46	-1.84194	0.857385	9.46164	0.00209813	0.0259996	0.510541	0.258807
ENSG00000184293	CLECL1	-2.25127	-1.64004	6.1523	0.0131241	0.088708	0.122335	0.0359011
ENSG00000184305	CCSER1	-1.73584	2.89563	7.45251	0.00633482	0.0547885	0.491912	0.282404
ENSG00000184343	SRPK3	-3.04102	-1.81687	10.4174	0.00124833	0.0185571	0.0249232	0.00242697
ENSG00000184361	SPATA32	-1.98913	-1.75956	10.9371	0.000942568	0.0153291	0.0877899	0.0204131
ENSG00000184414	RP11-44M6.3	-1.68579	-1.00121	6.49612	0.010811	0.0780733	0.644591	0.348645
ENSG00000184454	NCMAP	-1.57033	1.81425	9.26816	0.00233171	0.0280045	0.699876	0.342811
ENSG00000184502	GAST	-2.5736	0.151816	19.0673	1.26191e-05	0.000797282	4.54412	1.08676
ENSG00000184515	BEX5	-2.15512	2.3551	19.4345	1.04107e-05	0.000696793	4.49894	1.08061
ENSG00000184564	SLITRK6	-2.28571	-0.241232	7.85245	0.00507518	0.0475621	0.491543	0.0878977
ENSG00000184574	LPAR5	-2.12313	-0.101964	9.82859	0.0017182	0.0227809	0.203037	0.0864396
ENSG00000184617	ZNF840P	-2.78778	-0.868101	7.67416	0.00560172	0.0505669	0.248546	0.310062
ENSG00000184669	OR7E14P	-1.87496	1.1478	11.9132	0.000557367	0.0106804	1.72351	0.60255
ENSG00000184730	APOBR	-3.45004	1.57538	15.8345	6.91287e-05	0.0025986	0.597653	0.0661135
ENSG00000184731	FAM110C	-3.78009	4.53297	29.5328	5.49792e-08	1.35758e-05	11.1296	1.78066
ENSG00000184898	RBM43	-1.52756	0.0637697	6.46157	0.0110232	0.0791537	0.317674	0.151153
ENSG00000184908	CLCNKB	-4.89959	3.12789	44.4814	2.56782e-11	4.93663e-08	2.63597	0.0872268
ENSG00000184922	FMNL1	-1.83261	2.7307	8.46476	0.00362092	0.0375702	0.474107	0.15898
ENSG00000184925	LCN12	-2.2697	-1.40366	10.1724	0.00142558	0.0203013	0.052385	0.0135047
ENSG00000184984	CHRM5	-1.73613	-2.18164	4.17349	0.0410612	0.187212	0.0391301	0.010769
ENSG00000184999	SLC22A10	-1.76356	-1.90862	6.35679	0.0116933	0.0826265	0.0394969	0.0162796
ENSG00000185043	CIB1	-1.59552	7.38086	12.9859	0.000313844	0.00731498	97.6686	36.2535
ENSG00000185056	C5orf47	-2.12038	-2.12192	10.6453	0.0011035	0.0171131	0.0960855	0.0166195
ENSG00000185101	ANO9	-1.72902	0.32312	9.57214	0.00197552	0.0249747	0.117465	0.0558638
ENSG00000185156	MFSD6L	-2.26633	-0.156884	7.13863	0.00754409	0.0616421	0.512278	0.236704
ENSG00000185290	NUPR1L	-3.25331	0.643845	21.08	4.40509e-06	0.000368208	4.43727	0.758672
ENSG00000185306	C12orf56	-1.88571	-0.367523	13.3881	0.000253227	0.00626435	0.138725	0.0470701
ENSG00000185339	TCN2	-1.80501	1.65444	9.55253	0.00199674	0.0251249	0.517674	0.277263
ENSG00000185467	KPNA7	-2.50507	-1.45941	16.0774	6.08057e-05	0.00238917	0.348645	0.0493202
ENSG00000185482	STAC3	-1.66166	-1.37329	7.37288	0.00662149	0.0564873	0.0747713	0.0305929
ENSG00000185499	MUC1	-1.77336	3.76059	11.336	0.000760187	0.013286	0.683255	0.23423
ENSG00000185527	PDE6G	-1.94254	1.12973	7.02187	0.008052	0.0643849	0.651702	0.474941
ENSG00000185567	AHNAK2	-2.0588	2.8572	15.2298	9.51913e-05	0.00316424	0.304374	0.0844498
ENSG00000185774	KCNIP4	-2.85776	3.46199	21.1855	4.16907e-06	0.000352863	1.60817	0.397217
ENSG00000185792	NLRP9	-2.06325	-1.07813	8.02013	0.00462602	0.0446793	0.0969774	0.0371085
ENSG00000185818	NAT8L	-1.60539	3.21908	11.5398	0.000681223	0.0122431	1.02971	0.501695
ENSG00000185823	NPAP1	-1.89326	-2.28402	5.05867	0.024503	0.134482	0.0439417	0.00794157
ENSG00000185834	RPL12P4	-1.94776	-0.668734	5.04821	0.0246514	0.135021	1.27577	1.21725
ENSG00000185862	EVI2B	-1.89959	1.72109	6.96982	0.00828957	0.0657377	1.1765	0.489027
ENSG00000185985	SLITRK2	-2.1678	0.258388	8.95942	0.00276042	0.0313885	0.16686	0.0621368
ENSG00000186007	LEMD1	-1.61308	1.48319	9.71481	0.00182789	0.0238014	0.488921	0.193071
ENSG00000186051	TAL2	-1.70682	0.670363	11.7096	0.000621774	0.0114743	3.35039	1.12027
ENSG00000186074	CD300LF	-3.84221	1.29	12.6428	0.000377014	0.00827842	0.289231	0.042331
ENSG00000186088	GSAP	-1.75268	3.36091	10.1486	0.00144412	0.0204786	0.68893	0.25177
ENSG00000186369	LINC00643	-2.21578	0.0960867	13.5443	0.000233004	0.00593193	0.429143	0.0790433
ENSG00000186407	CD300E	-3.22107	1.3288	8.75107	0.0030942	0.033909	1.00323	0.17314
ENSG00000186451	SPATA12	-1.95768	-0.288469	11.7134	0.000620531	0.0114743	0.644892	0.223934
ENSG00000186462	NAP1L2	-1.89878	-1.06719	6.71757	0.00954674	0.072266	0.245451	0.0696685
ENSG00000186472	PCLO	-2.30476	3.54735	16.6321	4.5377e-05	0.0019667	0.461658	0.0767802
ENSG00000186481	ANKRD20A5P	-2.90322	0.54167	23.8771	1.02684e-06	0.000119642	0.328646	0.0540008
ENSG00000186493	C5orf38	-4.33764	1.28335	31.312	2.19723e-08	6.95746e-06	0.905665	0.0610391
ENSG00000186510	CLCNKA	-5.54538	1.50369	47.2908	6.11974e-12	2.05891e-08	0.446491	0.00752554
ENSG00000186517	ARHGAP30	-2.24116	3.87766	7.11822	0.00763043	0.0620087	0.960105	0.302893
ENSG00000186676	EEF1GP1	-2.07049	-2.66575	5.31888	0.0210956	0.121463	0.0932332	0.0711631
ENSG00000186854	TRABD2A	-1.8452	0.0355469	7.11654	0.00763759	0.0620482	0.0970733	0.055852
ENSG00000187054	TMPRSS11A	-1.6221	-0.649403	6.15383	0.0131128	0.0886946	0.147136	0.0350314
ENSG00000187097	ENTPD5	-2.00756	2.2204	9.38935	0.0021825	0.0268228	0.59641	0.42367
ENSG00000187140	FOXD3	-2.88499	0.124153	19.8452	8.39745e-06	0.000594783	0.957878	0.141605
ENSG00000187243	MAGED4B	-2.4865	-2.7535	5.46626	0.0193871	0.114834	0.00629969	0.00285435
ENSG00000187474	FPR3	-3.10115	1.16859	13.572	0.00022958	0.00586814	0.742569	0.195274
ENSG00000187583	PLEKHN1	-2.15534	2.33003	14.1648	0.00016747	0.00472762	0.935328	0.262778
ENSG00000187642	PERM1	-2.01477	-1.01936	9.60001	0.00194576	0.0247505	0.0912362	0.0331044
ENSG00000187688	TRPV2	-3.01432	2.48342	12.7591	0.000354279	0.00790664	1.17256	0.369258
ENSG00000187783	TMEM72	-1.73899	-0.0513108	6.46028	0.0110312	0.0791537	0.294211	0.14064
ENSG00000187808	SOWAHD	-2.61839	-0.65028	7.93746	0.00484217	0.0461446	0.595632	0.150511
ENSG00000187905	LRRC74B	-1.5504	-1.49704	5.98443	0.0144327	0.0943544	0.0463866	0.0229325
ENSG00000187961	KLHL17	-1.60908	1.80451	7.2199	0.00720995	0.0599678	0.838353	0.542088
ENSG00000188000	OR7D2	-2.37854	-1.73306	11.3575	0.000751458	0.0131591	0.122166	0.0244853
ENSG00000188004	C1orf204	-2.17462	-1.97766	8.58917	0.00338169	0.035848	0.0723373	0.0156309
ENSG00000188015	S100A3	-1.89936	3.89943	10.6313	0.00111192	0.0171602	16.5868	5.46086
ENSG00000188060	RAB42	-1.82739	1.61538	5.74131	0.0165705	0.103251	1.45827	0.534562
ENSG00000188176	SMTNL2	-2.06206	2.13018	12.1101	0.000501494	0.00996877	1.7021	0.851366
ENSG00000188277	C15orf62	-1.75609	-0.182151	7.16703	0.00742557	0.0611564	0.51993	0.248037
ENSG00000188467	SLC24A5	-2.29254	-0.863875	12.3	0.000452959	0.00931214	0.171297	0.0264836
ENSG00000188487	INSC	-3.37597	-0.230942	18.8546	1.4107e-05	0.000868856	0.0844103	0.0103776
ENSG00000188488	SERPINA5	-4.11201	1.78474	18.5612	1.6454e-05	0.000958569	0.338095	0.0452145
ENSG00000188693	CYP51A1-AS1	-1.6018	-2.35853	6.04601	0.0139378	0.0922389	0.075968	0.0228351
ENSG00000188803	SHISA6	-1.84839	-0.162467	11.0636	0.000880408	0.0146766	0.0665837	0.0283375
ENSG00000188850	RP11-159F24.2	-3.45443	-2.29599	17.466	2.92486e-05	0.00146871	0.333029	0
ENSG00000188859	FAM78B	-2.96725	0.331338	15.3232	9.0597e-05	0.0030595	0.159775	0.0375117
ENSG00000188868	ZNF563	-2.56934	1.02601	12.1962	0.000478866	0.00965618	0.624595	0.252349
ENSG00000188906	LRRK2	-1.55883	0.864267	5.22097	0.0223161	0.126094	0.0880473	0.0587119
ENSG00000188910	GJB3	-3.45875	2.79044	20.2847	6.67307e-06	0.00050451	3.16418	0.747429
ENSG00000188917	TRMT2B	-2.37519	2.68573	11.1696	0.000831493	0.014093	0.745945	0.31782
ENSG00000189051	RNF222	-2.25543	-1.6392	6.95738	0.00834742	0.0660797	0.0631368	0.0198371
ENSG00000189149	CRYM-AS1	-2.81153	0.131286	14.9748	0.000108954	0.00349107	0.40359	0.101762
ENSG00000189233	NUGGC	-2.73137	-2.38414	13.1585	0.000286217	0.00685977	0.0591314	0.00295242
ENSG00000189283	FHIT	-1.69635	1.13915	10.9376	0.000942305	0.0153291	0.497817	0.272538
ENSG00000189433	GJB4	-2.23854	-1.57183	6.01014	0.0142239	0.0935342	0.139351	0.044943
ENSG00000196116	TDRD7	-1.59422	2.20886	6.8918	0.00865918	0.0675542	1.86208	1.3651
ENSG00000196136	SERPINA3	-2.69504	-2.08531	16.3087	5.38165e-05	0.00219798	0.0325784	0.00289484
ENSG00000196209	SIRPB2	-2.08657	-1.11521	6.12063	0.0133613	0.0897702	0.0609023	0.0187213
ENSG00000196236	XPNPEP3	-1.52669	2.89871	7.38523	0.00657616	0.0561539	0.981164	0.728711
ENSG00000196329	GIMAP5	-1.86883	-1.07908	5.87872	0.015325	0.0982309	0.0499001	0.0261854
ENSG00000196358	NTNG2	-3.59166	1.27944	32.8521	9.94427e-09	3.99478e-06	0.532417	0.0589866
ENSG00000196420	S100A5	-1.99466	-0.495674	11.5306	0.000684617	0.0122843	0.971513	0.352673
ENSG00000196436	NPIPB15	-2.25031	0.0735285	14.5342	0.000137641	0.00412539	0.866271	0.218744
ENSG00000196456	ZNF775	-1.66817	2.25373	5.76819	0.0163188	0.102168	0.590407	0.481519
ENSG00000196482	ESRRG	-1.70645	4.33673	13.1346	0.000289887	0.00691081	0.37293	0.128016
ENSG00000196754	S100A2	-3.50459	8.10845	33.5265	7.02979e-09	3.15345e-06	125.328	11.0542
ENSG00000196758	AC079612.1	-1.94898	-2.60623	4.41489	0.0356267	0.170379	0.0541467	0.0096882
ENSG00000196844	PATE2	-2.62371	-2.66378	7.83739	0.00511766	0.0477771	0.100199	0
ENSG00000196860	TOMM20L	-1.68603	-1.82069	7.50344	0.00615814	0.0538662	0.331189	0.0917597
ENSG00000196872	KIAA1211L	-1.50764	1.25165	7.18106	0.00736773	0.060885	0.305592	0.194788
ENSG00000196876	SCN8A	-2.04091	0.683913	14.7286	0.000124151	0.00380584	0.0615297	0.0194089
ENSG00000196878	LAMB3	-2.27099	6.67443	21.9422	2.80983e-06	0.000264429	12.4521	2.56264
ENSG00000197046	SIGLEC15	-1.52437	3.61242	9.58969	0.00195673	0.0248071	2.24896	0.9947
ENSG00000197054	ZNF763	-1.89084	-0.334007	10.4383	0.00123428	0.0184252	0.220265	0.0953314
ENSG00000197106	SLC6A17	-1.5478	0.769964	7.51147	0.00613073	0.0537787	0.339771	0.11738
ENSG00000197134	ZNF257	-1.92695	1.55809	7.15366	0.00748111	0.0614449	0.411252	0.249401
ENSG00000197165	SULT1A2	-1.67328	-1.82723	5.85009	0.0155762	0.0992036	0.0472104	0.0198606
ENSG00000197180	CH17-340M24.3	-1.68233	0.480522	9.07928	0.00258521	0.0300826	3.76771	1.56313
ENSG00000197272	IL27	-2.79222	-2.17774	8.65934	0.00325388	0.0349614	0.10729	0.0812758
ENSG00000197355	UAP1L1	-2.09019	1.51335	9.57458	0.0019729	0.024957	0.414001	0.247658
ENSG00000197361	FBXL22	-2.34059	-0.592367	11.9127	0.000557531	0.0106804	0.244363	0.0682724
ENSG00000197405	C5AR1	-2.83575	3.97385	10.8794	0.000972379	0.0156603	6.44206	1.26241
ENSG00000197408	CYP2B6	-1.8656	2.06802	13.5413	0.000233375	0.00593193	0.744402	0.381496
ENSG00000197444	OGDHL	-3.40469	0.980275	21.9349	2.82064e-06	0.000264521	0.23982	0.0397766
ENSG00000197506	SLC28A3	-2.39203	0.030692	11.7419	0.000611073	0.0113717	0.284951	0.102893
ENSG00000197568	HHLA3	-1.61062	0.45666	9.74498	0.00179813	0.0235278	0.540925	0.302835
ENSG00000197629	MPEG1	-3.27104	2.53083	11.2361	0.000802205	0.0137525	2.22485	0.68123
ENSG00000197644	AC106870.2	-3.84802	-1.00753	33.8394	5.98536e-09	2.92902e-06	4.42704	0.121477
ENSG00000197706	OR6C74	-2.53535	-2.72239	8.2724	0.00402522	0.0405156	0.207304	0.00540472
ENSG00000197747	S100A10	-1.51299	9.69877	11.964	0.000542382	0.0104647	433.347	166.155
ENSG00000197748	CFAP43	-1.84434	1.78079	15.3417	8.97155e-05	0.00304998	0.384533	0.128786
ENSG00000197815	RP1-253P7.4	-2.19886	0.935898	16.7655	4.22942e-05	0.00187846	2.2582	0.79169
ENSG00000197892	KIF13B	-1.54714	3.58085	11.7527	0.000607537	0.011333	0.99217	0.377035
ENSG00000197915	HRNR	-2.89786	-1.15115	21.2036	4.12998e-06	0.000350658	0.0821062	0.008347
ENSG00000197956	S100A6	-1.72616	10.7153	14.2549	0.000159644	0.00457108	874.558	284.299
ENSG00000198001	IRAK4	-2.10875	2.81655	12.7454	0.000356884	0.00795161	0.566138	0.262333
ENSG00000198019	FCGR1B	-1.52312	-2.06814	4.77157	0.0289335	0.149482	0.0249104	0.0121452
ENSG00000198054	DSCR8	-2.51446	-1.83169	8.83717	0.00295156	0.0327188	0.0681093	0.012558
ENSG00000198088	NUP62CL	-1.68067	0.0284165	9.64741	0.00189619	0.0243737	0.398253	0.200209
ENSG00000198203	SULT1C2	-3.67639	2.77026	27.3249	1.71981e-07	3.10662e-05	0.829756	0.13722
ENSG00000198208	RPS6KL1	-1.74155	0.768271	8.94314	0.00278514	0.0315732	0.0944412	0.0583761
ENSG00000198398	TMEM207	-3.71619	0.12947	28.7953	8.04462e-08	1.74614e-05	1.3525	0.115183
ENSG00000198417	MT1F	-1.55993	2.67105	10.584	0.00114069	0.0174736	2.95587	1.11346
ENSG00000198429	ZNF69	-2.403	1.99051	17.3564	3.09856e-05	0.00151632	1.98451	0.674964
ENSG00000198515	CNGA1	-1.9524	1.47325	5.77157	0.0162874	0.102067	0.225112	0.202266
ENSG00000198574	SH2D1B	-1.51235	0.0123778	5.94255	0.0147796	0.0958515	0.920939	0.290934
ENSG00000198590	C3orf35	-2.83958	-0.518036	13.9977	0.000183034	0.00503202	0.0860299	0.0192781
ENSG00000198624	CCDC69	-1.88418	1.8879	7.23208	0.0071612	0.0597382	0.359201	0.188304
ENSG00000198692	EIF1AY	-7.36389	4.74008	12.2971	0.00045367	0.00931214	2.63394	2.11448
ENSG00000198695	MT-ND6	-1.95112	10.1365	15.1203	0.000100874	0.00326718	3031.16	907.057
ENSG00000198712	MT-CO2	-1.94407	13.421	11.9734	0.000539652	0.0104419	22430.8	6905.85
ENSG00000198727	MT-CYB	-2.12157	13.4308	13.5167	0.000236455	0.005987	13989.1	3728.98
ENSG00000198744	RP5-857K21.11	-2.14363	1.70272	15.8806	6.7466e-05	0.00255052	9.16316	2.2241
ENSG00000198759	EGFL6	-2.03725	1.23595	12.7994	0.000346737	0.00778352	0.845922	0.353529
ENSG00000198763	MT-ND2	-1.88718	12.5454	11.6436	0.000644253	0.011788	7942.09	2543.65
ENSG00000198774	RASSF9	-1.77953	2.11963	7.54345	0.00602287	0.0531743	1.34114	1.13844
ENSG00000198786	MT-ND5	-2.01809	12.1665	15.2619	9.3586e-05	0.0031269	3617.9	1033.09
ENSG00000198804	MT-CO1	-1.8322	14.3605	10.3882	0.0012682	0.0187444	18694.1	6314.57
ENSG00000198829	SUCNR1	-2.41603	1.58066	10.6847	0.00108027	0.016858	1.1585	0.577836
ENSG00000198840	MT-ND3	-2.41171	10.1542	16.5228	4.80697e-05	0.00204715	4908.38	1066.42
ENSG00000198886	MT-ND4	-1.99923	13.2124	13.7668	0.000206963	0.00547192	9748.14	2852.56
ENSG00000198888	MT-ND1	-2.35775	12.414	18.7788	1.46792e-05	0.000886607	8370.4	1939.07
ENSG00000198899	MT-ATP6	-1.9233	12.6478	11.691	0.00062803	0.0115664	13128.7	4086.89
ENSG00000198914	POU3F3	-2.35327	5.45841	21.5602	3.429e-06	0.000305601	15.6813	3.43018
ENSG00000198915	RASGEF1A	-2.25395	-0.935458	9.26291	0.00233841	0.028056	0.0575199	0.0156388
ENSG00000198929	NOS1AP	-2.11131	4.03539	19.6001	9.54622e-06	0.000655256	1.75915	0.410233
ENSG00000198938	MT-CO3	-2.086	14.0633	11.3738	0.00074486	0.0131032	31707.7	8729.95
ENSG00000198948	MFAP3L	-2.33059	2.94009	14.8251	0.000117954	0.00369756	0.820321	0.341913
ENSG00000198963	RORB	-3.19369	0.994113	21.7451	3.1138e-06	0.000285061	0.292056	0.0536218
ENSG00000199090	MIR326	-1.7156	-2.88097	4.01059	0.0452153	0.198884	1.66328	0.252338
ENSG00000199165	MIRLET7A1	-1.57098	-3.10302	3.89088	0.0485489	0.207576	1.09049	0.260478
ENSG00000199357	Y_RNA	-1.58032	-1.24227	6.82012	0.00901366	0.0692557	6.38302	2.8089
ENSG00000199512	RNU6-212P	-2.14079	-1.12971	12.4822	0.000410856	0.0087547	7.26691	1.97747
ENSG00000199545	RNA5SP195	-2.21457	-1.07268	10.9512	0.00093543	0.0152681	5.74046	1.66628
ENSG00000199646	RNU6-1272P	-1.65483	-2.64195	4.71613	0.029881	0.152696	1.51588	0.463137
ENSG00000199805	RNU1-134P	-1.60776	-1.22138	5.49152	0.0191089	0.113888	3.26065	1.7492
ENSG00000199872	RNU6-942P	-1.81059	-1.67084	9.29818	0.00229381	0.0276728	4.37037	1.34871
ENSG00000200070	RNU4-80P	-1.55301	-0.986278	7.72623	0.00544243	0.0497368	5.42561	2.63197
ENSG00000200105	RNU6-251P	-1.95387	-2.88858	5.39061	0.0202454	0.118303	1.17189	0.170789
ENSG00000200204	RNU1-22P	-1.84237	-2.53167	7.19073	0.0073281	0.0606507	1.22556	0.310634
ENSG00000200257	RNU6-97P	-1.88296	-1.82704	7.04031	0.00796951	0.0639152	3.22533	1.18345
ENSG00000200345	RNU6-485P	-2.30843	-1.88526	13.646	0.000220712	0.00571749	4.03943	0.63209
ENSG00000200516	RNA5SP378	-1.97634	-3.26384	5.01686	0.0251016	0.136468	0.821228	0
ENSG00000200594	RNU6-824P	-1.94929	-1.86087	7.23239	0.00716	0.0597382	3.11468	1.05165
ENSG00000200917	RNU6-553P	-1.61173	-2.5576	5.76381	0.0163595	0.102304	1.94617	0.570809
ENSG00000201044	RNU6-268P	-1.54521	-0.588673	9.30837	0.00228109	0.0275935	11.5169	5.05392
ENSG00000201510	RN7SKP217	-2.90372	-2.25425	11.0454	0.000889097	0.0147808	0.694432	0.0359801
ENSG00000201532	RNA5SP194	-1.51359	-2.61348	4.66274	0.0308239	0.155461	1.47152	0.427745
ENSG00000201643	SNORA14A	-1.74887	-2.36254	5.8266	0.0157856	0.100157	1.55894	0.402504
ENSG00000202343	SNORA2	-1.87154	-0.651039	9.48139	0.00207567	0.0258164	7.32888	3.11126
ENSG00000203327	AC012358.7	-1.81765	-1.66548	8.10648	0.00441072	0.0430905	0.544961	0.122135
ENSG00000203396	RP11-217O12.1	-6.53147	3.03456	14.3041	0.000155524	0.00447694	7.25148	1.53671
ENSG00000203697	CAPN8	-1.81311	0.437249	8.51263	0.0035269	0.0368532	0.183617	0.0901353
ENSG00000203865	ATP1A1-AS1	-1.59441	-1.27501	6.7969	0.00913164	0.0699027	0.153548	0.0727775
ENSG00000203943	SAMD13	-1.92454	-0.483308	9.99191	0.00157229	0.0215032	0.131547	0.054229
ENSG00000204044	RP11-465L10.10	-3.25915	-1.99294	14.6993	0.000126092	0.00385217	0.135037	0.00769458
ENSG00000204117	RP4-640H8.2	-1.80211	-1.0058	6.63487	0.0100002	0.0743521	0.367398	0.0882916
ENSG00000204334	ERICH2	-1.58863	-2.57919	3.85317	0.0496519	0.210653	0.394142	0.0695665
ENSG00000204397	CARD16	-1.57033	1.02814	4.75249	0.0292559	0.150703	0.764132	0.327586
ENSG00000204666	FLJ26850	-2.14481	-1.43149	11.1624	0.000834725	0.0141388	0.38139	0.0922376
ENSG00000204791	CTD-3065J16.6	-2.26624	-2.38483	7.97609	0.00473993	0.0454166	0.0782221	0.0116209
ENSG00000204792	LINC01291	-1.99122	0.631142	4.8955	0.0269267	0.14272	0.314602	0.571882
ENSG00000204876	AC021218.2	-2.53069	-0.206591	19.1903	1.18314e-05	0.000758195	0.750349	0.138332
ENSG00000204941	PSG5	-2.59187	-1.22631	9.14514	0.0024938	0.0292441	0.0429863	0.00707117
ENSG00000204959	ARHGEF34P	-1.51086	0.618623	10.0223	0.00154653	0.0212806	0.435425	0.176777
ENSG00000204963	PCDHA7	-2.01065	-1.67028	10.9861	0.000917968	0.0150637	0.0582474	0.0149423
ENSG00000205085	FAM71F2	-1.9243	0.0494782	11.7335	0.000613864	0.0114024	0.166955	0.0355856
ENSG00000205105	COX17P1	-1.71852	-1.06389	7.92448	0.00487703	0.0463835	3.0631	1.07866
ENSG00000205336	ADGRG1	-1.75325	7.05985	15.1489	9.93551e-05	0.00322988	2.66227	0.814341
ENSG00000205358	MT1H	-2.20126	-0.781849	6.32752	0.0118878	0.083474	0.65099	0.277089
ENSG00000205444	RP4-529N6.1	-2.4081	-3.02224	7.14171	0.00753115	0.0616218	0.291324	0
ENSG00000205579	DYNLL1P1	-2.23616	-2.04366	6.86109	0.00880928	0.0683094	1.27972	0.157081
ENSG00000205609	EIF3CL	-3.63736	-0.0706807	7.11885	0.00762776	0.0620087	0.159449	0.0864506
ENSG00000205643	CDPF1	-1.73842	1.6601	6.18116	0.0129117	0.0878017	0.639745	0.571626
ENSG00000205795	CYS1	-1.61442	3.89788	6.27465	0.0122477	0.0850266	6.71858	4.23417
ENSG00000205857	NANOGNB	-1.86511	-2.64208	5.82278	0.0158199	0.100234	0.169383	0.0341866
ENSG00000205918	PDPK2P	-1.80115	-1.68039	6.68962	0.00969757	0.0729282	0.0520062	0.0371438
ENSG00000206181	TCEB3B	-2.90063	-2.47404	10.1592	0.00143581	0.0203931	0.0604777	0
ENSG00000206341	HLA-H	-2.99206	-0.632291	7.20435	0.00727272	0.0602664	0.567628	0.520387
ENSG00000206605	RNU6-946P	-1.65461	-1.59474	6.50186	0.0107762	0.0779052	6.20954	1.47394
ENSG00000206732	RNU6-936P	-2.67268	-2.42962	13.6436	0.000220994	0.00571929	2.14394	0.168952
ENSG00000206747	RNU6-245P	-1.66237	-3.05998	3.99896	0.0455284	0.1998	1.02203	0.111875
ENSG00000206980	RNU6-662P	-2.20967	-1.94732	7.29515	0.0069141	0.0582633	2.75267	0.638188
ENSG00000207003	RNU6-611P	-1.53184	-0.546405	9.23866	0.00236959	0.0282451	7.67262	3.61116
ENSG00000207004	RNU6-301P	-1.66365	-1.1869	7.83978	0.00511088	0.0477542	7.20645	2.42359
ENSG00000207084	SNORA72	-1.97634	-3.26384	5.01686	0.0251016	0.136468	0.747132	0
ENSG00000207331	RNU6-1263P	-2.28618	-1.70578	10.5814	0.00114234	0.0174736	3.83519	0.861459
ENSG00000207352	RNU6-540P	-1.65058	-2.53258	5.65594	0.0173964	0.106543	1.79272	0.542828
ENSG00000207359	RNU6-925P	-1.6388	-2.66282	3.86193	0.0493936	0.209987	1.97019	0.407479
ENSG00000207508	RNU6-1237P	-1.70455	-2.50326	6.4899	0.0108489	0.0782627	1.83606	0.391524
ENSG00000207547	MIR25	-1.55757	-2.69961	4.16498	0.0412678	0.187813	1.71907	0.440419
ENSG00000207737	MIR181B2	-2.13464	-1.90863	9.48053	0.00207664	0.0258165	4.08933	0.810971
ENSG00000207808	MIR27A	-1.61344	-1.67523	6.08709	0.0136174	0.0907832	4.45912	1.67196
ENSG00000207864	MIR27B	-1.60184	-2.35765	5.86369	0.0154564	0.0988347	2.12783	0.632052
ENSG00000207940	MIR567	-1.68928	-0.305754	8.30489	0.00395385	0.0399769	12.8516	6.80989
ENSG00000207991	MIR601	-2.04874	-2.27465	6.67783	0.00976195	0.0731875	2.82101	0.766826
ENSG00000209082	MT-TL1	-2.64192	1.84947	20.9153	4.80045e-06	0.000392718	73.0847	12.5115
ENSG00000210049	MT-TF	-2.19681	-1.39302	14.1597	0.000167925	0.00472772	6.69002	1.58025
ENSG00000210077	MT-TV	-3.52435	-0.167491	27.4596	1.60412e-07	2.98418e-05	19.9495	1.55335
ENSG00000210082	MT-RNR2	-2.31067	15.3405	21.7496	3.10656e-06	0.000285061	39744.8	9112.82
ENSG00000210100	MT-TI	-2.80176	-0.552291	21.7069	3.17653e-06	0.000288839	14.0184	2.05686
ENSG00000210112	MT-TM	-2.25205	-1.82522	12.0393	0.000520917	0.0102639	5.2489	1.05963
ENSG00000210140	MT-TC	-2.75862	3.87662	14.5262	0.000138226	0.00413372	333.873	62.6393
ENSG00000210144	MT-TY	-2.72749	3.53807	15.5153	8.18409e-05	0.00290217	264.429	49.5849
ENSG00000210174	MT-TR	-2.19983	-2.58165	8.9454	0.00278169	0.0315732	2.65406	0.35855
ENSG00000210176	MT-TH	-2.689	-2.08742	14.5951	0.000133259	0.00402544	4.24204	0.347882
ENSG00000210184	MT-TS2	-2.8729	-2.10754	15.8627	6.81065e-05	0.00256735	5.14085	0.602995
ENSG00000210194	MT-TE	-1.79244	-1.89101	7.31193	0.00684982	0.0578666	4.33609	1.21892
ENSG00000210195	MT-TT	-2.89186	-0.228993	19.0756	1.25641e-05	0.000795675	19.0137	2.70947
ENSG00000210196	MT-TP	-2.84995	5.42842	16.4185	5.07859e-05	0.00211595	987.058	162.001
ENSG00000211459	MT-RNR1	-2.24459	12.0417	19.8991	8.1639e-06	0.000582842	6517.34	1577.33
ENSG00000211491	MIR320D1	-2.06495	-0.762484	10.1848	0.00141604	0.0202314	17.7748	6.53583
ENSG00000212176	RNA5SP207	-3.27202	-2.72951	12.2384	0.000468169	0.00949568	1.4339	0
ENSG00000212283	SNORD89	-1.64705	-1.78735	5.19204	0.0226906	0.127658	2.47003	1.42295
ENSG00000212348	RNU6-1300P	-1.51537	-2.85133	3.93101	0.0474034	0.204236	1.15274	0.395406
ENSG00000212391	SNORA48	-1.86395	-2.78784	6.51383	0.0107039	0.0775791	1.22705	0.233022
ENSG00000212539	U3	-1.52131	-2.31501	5.1686	0.0229988	0.128907	1.10187	0.394423
ENSG00000212907	MT-ND4L	-2.11035	9.22542	18.0455	2.15685e-05	0.00119279	2883.54	795.18
ENSG00000212916	MAP10	-1.50896	1.20532	7.84598	0.00509338	0.0476663	1.2956	0.919995
ENSG00000212978	AC016747.3	-1.93688	1.6025	8.4959	0.00355949	0.03709	1.074	0.633034
ENSG00000213048	OR5S1P	-2.12736	-2.48108	8.51332	0.00352555	0.0368532	0.226193	0.031395
ENSG00000213057	C1orf220	-1.84776	-1.14755	8.67971	0.00321772	0.0346917	0.319742	0.0684154
ENSG00000213130	EEF1DP5	-2.11896	-2.22912	8.89627	0.00285753	0.0320995	0.308131	0.0477813
ENSG00000213185	FAM24B	-1.62384	-0.7674	9.9333	0.00162315	0.0219974	0.392998	0.151027
ENSG00000213197	AC012066.1	-1.6642	-0.645383	10.1423	0.00144902	0.0205049	1.26529	0.420449
ENSG00000213203	GIMAP1	-2.35414	1.50109	8.86479	0.00290724	0.0324597	0.790245	0.383786
ENSG00000213226	RP11-337C18.4	-1.74312	-3.18235	4.48992	0.0340953	0.165795	0.102776	0.0130803
ENSG00000213272	RP11-613M5.1	-2.27939	-2.36631	5.96491	0.0145933	0.0949904	0.250458	0.0471281
ENSG00000213368	ST13P11	-1.59002	-1.88664	5.67543	0.0172041	0.105816	0.603236	0.177154
ENSG00000213424	KRT222	-1.85868	-2.64393	4.92534	0.0264656	0.140998	0.0260995	0.00809554
ENSG00000213468	FIRRE	-1.73339	-0.926665	5.09344	0.0240165	0.132752	0.213766	0.119376
ENSG00000213514	RP11-428P16.2	-2.68834	-0.356307	19.5382	9.86095e-06	0.000668532	0.244586	0.326433
ENSG00000213539	YBX1P6	-2.8183	-0.772678	20.3326	6.50826e-06	0.000493436	0.977274	0.097957
ENSG00000213703	RP5-849H19.2	-2.09325	-1.10631	8.15124	0.00430318	0.0423784	1.13417	0.418687
ENSG00000213801	ZNF816-ZNF321P	-2.73717	1.21506	16.4914	4.88718e-05	0.00205324	1.47845	0.453882
ENSG00000213892	CEACAM16	-2.2974	-2.09512	5.03224	0.0248797	0.135636	0.0756494	0.0207054
ENSG00000213896	RP11-546M4.1	-2.4532	-1.67426	9.16477	0.00246718	0.0290736	1.1005	0.216434
ENSG00000213958	KRT18P29	-1.92885	-2.24911	8.14806	0.00431071	0.0423905	0.183	0.0379144
ENSG00000213973	ZNF99	-1.56692	-2.2034	6.07866	0.0136824	0.0911091	0.0245368	0.00607777
ENSG00000214050	FBXO16	-1.59999	-0.189394	5.47921	0.0192439	0.114237	0.116599	0.0803701
ENSG00000214106	PAXIP1-AS2	-1.69298	0.622446	7.80102	0.00522169	0.0484126	0.437428	0.213182
ENSG00000214128	TMEM213	-1.90674	1.76726	11.8657	0.000571783	0.0108683	0.701946	0.221112
ENSG00000214174	AMZ2P1	-1.57866	1.67936	7.05911	0.00788631	0.0635039	0.813098	0.529102
ENSG00000214192	UBE2V1P2	-1.80939	-1.27392	5.01818	0.0250825	0.136465	1.08373	0.49294
ENSG00000214193	SH3D21	-1.70249	1.45335	13.8164	0.000201571	0.00536625	0.279648	0.113403
ENSG00000214207	KRT18P10	-2.21309	-1.76875	7.63175	0.00573495	0.0513835	0.288152	0.068653
ENSG00000214212	C19orf38	-3.35114	1.3097	14.5212	0.00013859	0.00414	1.3719	0.233869
ENSG00000214264	KCTD9P4	-1.82674	-1.94465	6.35446	0.0117086	0.0826917	0.243318	0.0733087
ENSG00000214342	ATP5F1P2	-2.20707	-3.1382	6.28916	0.0121478	0.0846409	0.172091	0
ENSG00000214389	RPS3AP26	-1.68678	0.664343	4.44944	0.0349128	0.16807	2.25534	1.71635
ENSG00000214417	KRT18P13	-1.55247	-0.699528	5.49861	0.0190316	0.11351	0.445492	0.617046
ENSG00000214465	SMARCE1P6	-1.58328	-1.0006	8.38348	0.00378647	0.038706	0.63486	0.239275
ENSG00000214491	SEC14L6	-1.96393	0.560662	9.02594	0.00266175	0.0305636	0.679954	0.298185
ENSG00000214546	AC087491.2	-2.39689	-1.10039	7.81558	0.00517978	0.0481401	0.907369	0.289727
ENSG00000214626	POLR3DP1	-2.46021	-1.25749	12.0609	0.000514908	0.0101678	0.523521	0.10852
ENSG00000214711	CAPN14	-3.49906	-0.55897	8.29329	0.00397918	0.0401724	0.158878	0.0178496
ENSG00000214955	AP000318.2	-1.96537	-2.45459	8.34554	0.00386636	0.0393433	0.289412	0.0609764
ENSG00000214998	CCNB2P1	-2.90506	-2.07465	10.1557	0.00143857	0.0204215	0.296201	0.216341
ENSG00000215018	COL28A1	-1.96092	-0.0815899	14.3424	0.000152393	0.00442467	0.176395	0.047918
ENSG00000215022	RP1-257A7.4	-2.62391	-0.24115	16.2602	5.52116e-05	0.00222792	0.375117	0.092339
ENSG00000215045	GRID2IP	-1.57754	-2.03234	4.38049	0.0363526	0.17242	0.0293676	0.011254
ENSG00000215089	KRT18P11	-1.86901	-0.248711	8.23128	0.00411744	0.0411974	0.854566	0.304378
ENSG00000215208	KRT18P60	-1.83826	-2.95601	5.01614	0.0251121	0.136468	0.0885756	0.00945241
ENSG00000215237	RP11-54D18.2	-1.84343	-2.53211	5.30999	0.0212035	0.121865	0.155251	0.0300945
ENSG00000215267	AKR1C7P	-1.8911	-2.16719	6.38818	0.0114883	0.0816279	0.171013	0.050099
ENSG00000215277	RNF212B	-2.53373	-1.93919	15.3864	8.76167e-05	0.00301804	0.0687696	0.0102887
ENSG00000215328	HSPA1A	-2.37879	-2.05905	4.69631	0.0302275	0.153736	0.0484673	0.0343718
ENSG00000215374	FAM66B	-1.6565	-2.2284	5.92342	0.0149409	0.0965743	0.0592922	0.0196861
ENSG00000215475	SIAH3	-1.95755	0.198816	11.2773	0.000784623	0.0135983	0.32234	0.125944
ENSG00000215559	ANKRD20A11P	-2.31175	-1.17513	16.3479	5.27135e-05	0.00216939	0.0827789	0.0143441
ENSG00000215644	GCGR	-1.56434	-0.90975	7.65582	0.00565895	0.050906	0.143931	0.0561654
ENSG00000215704	CELA2B	-1.99842	-2.31363	7.7414	0.00539689	0.0494241	0.0901034	0.0190886
ENSG00000216490	IFI30	-3.75119	1.73615	18.0443	2.15824e-05	0.00119279	1.67212	0.248951
ENSG00000216813	RP11-812I20.2	-2.42186	-1.70833	9.39781	0.00217244	0.0267481	1.12658	0.148635
ENSG00000216990	HSPD1P10	-1.80058	0.439392	8.05115	0.00454747	0.0440587	1.02685	0.454437
ENSG00000217372	TUBB4BP7	-1.83638	-3.13807	4.61201	0.0317488	0.15836	0.0873596	0.00468899
ENSG00000217385	PSMC1P11	-2.57061	-2.33236	12.9303	0.000323305	0.00744375	0.168754	0.0221102
ENSG00000217442	SYCE3	-2.39906	-2.61313	8.11827	0.00438214	0.0429093	0.211218	0.015433
ENSG00000217801	RP11-465B22.3	-2.7079	3.25154	19.5676	9.71007e-06	0.000661637	3.95577	1.02765
ENSG00000218014	KRT19P1	-1.602	-2.35889	6.13438	0.0132578	0.0892752	0.170085	0.0453803
ENSG00000218351	RPS3AP23	-1.83391	-2.41151	4.91128	0.0266819	0.141673	0.129411	0.0339802
ENSG00000218416	PP14571	-1.63183	-2.44874	3.91277	0.0479207	0.205839	0.0404462	0.00775307
ENSG00000218418	RP11-296E7.1	-2.34748	-1.75878	10.9027	0.000960221	0.0155154	0.0572828	0.0178017
ENSG00000218676	BRD7P4	-1.77234	-2.58015	5.8543	0.0155391	0.0990842	0.143351	0.0241679
ENSG00000218682	AC010150.1	-2.58095	0.187911	11.4275	0.00072366	0.0127972	3.40007	1.11068
ENSG00000219159	AC011298.2	-5.15321	2.24789	41.4656	1.19961e-10	1.79376e-07	2.77692	0.091669
ENSG00000219626	FAM228B	-1.62083	1.42802	9.16299	0.00246959	0.0290765	0.381341	0.194808
ENSG00000219902	RPL35P3	-2.25904	-2.88795	7.78585	0.00526569	0.048653	0.387443	0.0651195
ENSG00000220412	RP11-95M15.2	-1.87379	-1.07361	5.76633	0.0163361	0.102218	0.406908	0.150753
ENSG00000221541	AC079753.1	-1.57041	-2.95396	4.03553	0.0445516	0.197254	1.27417	0.243651
ENSG00000221821	C6orf226	-1.53911	1.62636	9.05824	0.00261514	0.0303102	8.40269	3.75645
ENSG00000221938	OR2A14	-1.79391	-2.69379	5.9414	0.0147893	0.0958701	0.103265	0.0126552
ENSG00000221972	C3orf36	-2.15328	-1.63913	4.99269	0.0254547	0.137465	0.22552	0.0718193
ENSG00000222020	AC062017.1	-1.62483	-1.66457	4.40035	0.0359315	0.171344	0.267453	0.135685
ENSG00000222047	C10orf55	-1.95324	0.251102	12.8466	0.000338091	0.00768557	0.428807	0.134541
ENSG00000222057	RNU4-62P	-2.4064	-0.977595	9.99516	0.00156952	0.0214896	5.11082	1.54896
ENSG00000222232	RNA5SP89	-2.46317	-2.11013	10.3546	0.00129149	0.0189534	2.48974	0.392526
ENSG00000222302	RNA5SP371	-2.35443	-0.540599	16.7487	4.26724e-05	0.00189214	9.51723	2.28706
ENSG00000222558	RNU6-1064P	-1.65952	-2.06372	4.48999	0.0340938	0.165795	3.23853	0.924049
ENSG00000222726	RNU2-7P	-1.65085	-1.59091	6.46528	0.0110002	0.0790577	2.46842	0.926209
ENSG00000223253	AC022872.1	-1.88442	-2.27387	6.20902	0.0127101	0.0869699	2.82032	0.841547
ENSG00000223284	RNU6-195P	-2.39703	-1.30227	9.52937	0.00202209	0.0253965	4.75212	1.35273
ENSG00000223361	FTH1P10	-1.62626	-0.704576	10.1541	0.00143982	0.0204284	0.504221	0.189344
ENSG00000223392	CLDN10-AS1	-2.13611	-2.22346	10.4489	0.00122721	0.0183706	0.339043	0.061589
ENSG00000223503	RP11-29H23.6	-1.73789	-2.16922	3.95836	0.0466392	0.202271	0.354664	0.15136
ENSG00000223523	AC079613.1	-2.13586	-1.3663	10.6406	0.00110632	0.0171131	0.709294	0.207512
ENSG00000223552	RP11-24F11.2	-2.22261	-1.18337	6.74467	0.00940279	0.0714501	1.00981	0.282652
ENSG00000223572	CKMT1A	-2.09324	-1.16573	12.3096	0.000450638	0.00930155	0.0765371	0.0186105
ENSG00000223604	AC007394.3	-1.76247	-1.63294	6.11939	0.0133707	0.0897885	0.810677	0.313409
ENSG00000223617	LINC00370	-1.69626	-2.50763	4.12904	0.0421531	0.190713	0.268893	0.0853945
ENSG00000223642	AC008277.1	-1.94138	-1.44884	9.45823	0.00210204	0.0260242	0.204193	0.0672006
ENSG00000223697	AF230666.2	-2.07585	-0.278959	12.96	0.00031821	0.00737058	0.909427	0.305317
ENSG00000223704	LINC01422	-1.93358	-1.65475	6.86568	0.00878666	0.0682126	0.0957305	0.0199815
ENSG00000223727	AC026188.1	-2.6525	-2.10981	10.4132	0.00125115	0.018574	0.139881	0.0194151
ENSG00000223783	AC124944.5	-1.71609	-3.02645	4.41608	0.0356017	0.170363	0.0653868	0.00814149
ENSG00000223784	RP11-554I8.2	-2.17153	0.583411	14.8708	0.000115133	0.00365856	3.21081	1.17589
ENSG00000223799	IL10RB-AS1	-2.37563	-1.0022	10.6074	0.00112638	0.0173535	0.309437	0.0884527
ENSG00000223810	KRT8P28	-1.93418	-1.95784	8.82472	0.00297177	0.0329135	0.24084	0.0716921
ENSG00000223861	RP11-74C1.2	-2.171	0.979511	18.476	1.72057e-05	0.000989511	7.92088	2.13736
ENSG00000223940	KRT8P8	-2.1959	-2.30804	5.29282	0.0214135	0.122653	0.158806	0.0324463
ENSG00000224081	LINC01057	-2.36659	0.618541	11.3663	0.00074788	0.013122	0.445758	0.180743
ENSG00000224094	RPS24P8	-1.83224	-2.42649	4.21678	0.040026	0.183981	0.428072	0.17414
ENSG00000224138	AC000123.4	-1.50642	-1.33283	4.88709	0.0270582	0.143192	0.966738	0.547803
ENSG00000224173	AC007422.1	-2.25797	-1.73135	13.2439	0.000273466	0.0066012	0.443221	0.0837698
ENSG00000224269	AP000697.6	-2.03265	-1.50973	10.9915	0.000915317	0.0150559	1.57968	0.452974
ENSG00000224358	RP11-466F5.8	-2.21245	-1.01826	10.0817	0.00149748	0.0209266	0.318981	0.106569
ENSG00000224397	LINC01272	-3.52924	1.06444	11.8829	0.000566508	0.0108062	0.574975	0.100869
ENSG00000224452	RSL24D1P6	-1.65483	-1.97834	4.26364	0.0389363	0.180622	0.672737	0.326323
ENSG00000224464	PGAM1P6	-1.61887	-1.12908	7.40474	0.00650521	0.0557426	0.841971	0.330323
ENSG00000224478	RP11-13P5.1	-2.03387	-1.63908	4.89043	0.027006	0.143011	0.407429	0.161184
ENSG00000224520	KRT8P45	-2.04434	-0.166426	6.84607	0.00888364	0.0686486	0.815668	0.277387
ENSG00000224545	AC008264.4	-2.00177	-0.146119	15.3001	9.17128e-05	0.00307787	5.12578	1.63879
ENSG00000224553	AC008065.1	-2.4262	-1.21675	17.5724	2.76574e-05	0.00142333	1.767	0.313723
ENSG00000224569	RP11-341G5.2	-3.16813	-2.50884	15.1858	9.74338e-05	0.00319809	0.251728	0
ENSG00000224644	RP11-16L21.7	-2.76665	-2.03171	15.4829	8.32532e-05	0.00293333	1.08726	0.0983161
ENSG00000224794	RP3-333H23.8	-2.04194	-1.15139	8.52757	0.00349806	0.0366772	0.32668	0.102053
ENSG00000224802	TUBB4BP2	-2.29621	-1.45512	8.30954	0.00394374	0.0399344	0.567332	0.174429
ENSG00000224865	AC009518.4	-1.69558	-2.75355	4.90829	0.0267281	0.141863	0.102527	0.0168069
ENSG00000224945	RP11-82L18.2	-2.14612	-0.973593	15.6531	7.60867e-05	0.00276366	0.853689	0.177012
ENSG00000224950	RP5-1086K13.1	-1.63429	-0.392875	7.41151	0.00648079	0.0556042	0.492978	0.226444
ENSG00000224975	INE1	-1.60498	-0.572716	10.0939	0.00148763	0.0208776	1.40612	0.574312
ENSG00000224984	RP11-524H19.2	-2.38968	-2.81565	7.50135	0.00616528	0.0539112	0.315689	0
ENSG00000225032	RP11-228B15.4	-1.55668	-0.981459	6.51562	0.0106931	0.0775335	0.273556	0.142511
ENSG00000225138	CTD-2228K2.7	-2.22295	0.574949	10.064	0.00151194	0.021063	0.290714	0.139546
ENSG00000225142	RP11-490K7.1	-2.28317	-2.52779	8.9815	0.00272727	0.0310772	0.339943	0.185521
ENSG00000225172	RP11-16L9.2	-1.65415	-2.91507	3.88397	0.048749	0.208201	0.0888137	0.0103793
ENSG00000225187	AC073283.7	-1.69198	-1.68024	4.07628	0.0434894	0.194244	0.386009	0.183213
ENSG00000225193	RPS12P26	-2.5261	1.10719	23.9041	1.01257e-06	0.000118493	11.9317	1.99396
ENSG00000225205	AC093818.1	-1.83277	1.76491	10.0419	0.00153019	0.021202	1.33199	0.368879
ENSG00000225239	RPL21P107	-2.03118	-3.02616	6.59261	0.0102403	0.0755362	0.257195	0.0259333
ENSG00000225325	RP11-479J7.1	-2.98627	-2.92152	10.4675	0.00121492	0.0182272	0.155229	0
ENSG00000225328	LINC01594	-2.28388	-2.88131	6.95447	0.00836102	0.0661118	0.273675	0
ENSG00000225329	LHFPL3-AS2	-1.94468	2.76605	9.22044	0.00239328	0.0284143	3.94807	2.24037
ENSG00000225333	RP1-144F13.4	-2.44617	-1.78091	11.1815	0.000826171	0.0140448	0.621923	0.104622
ENSG00000225345	SNX18P3	-2.30709	-2.22559	8.18556	0.00422252	0.0418521	0.122355	0.0143493
ENSG00000225465	RFPL1S	-1.60283	-1.18358	5.28495	0.0215106	0.122973	0.0784835	0.0454906
ENSG00000225579	EDNRB-AS1	-1.95066	-2.45906	6.41967	0.0112863	0.0806502	0.303571	0.080985
ENSG00000225611	RP11-70C1.1	-2.60032	-1.88117	8.74179	0.00310999	0.0339852	0.366737	0.0682382
ENSG00000225630	MTND2P28	-1.85906	7.35121	10.7011	0.00107071	0.0167451	215.565	70.3502
ENSG00000225652	KCNMA1-AS3	-2.3786	-2.45872	9.48834	0.00206781	0.0257398	0.287453	0.0423344
ENSG00000225697	SLC26A6	-2.12238	2.37022	10.403	0.00125813	0.0186462	0.230527	0.130128
ENSG00000225751	AC087501.1	-1.88051	-1.55226	7.96242	0.00477585	0.0456308	0.638266	0.221092
ENSG00000225760	LINC00431	-2.73104	-1.04468	7.62716	0.00574959	0.051457	0.984929	0.21096
ENSG00000225766	DHRS4L1	-2.06548	-2.15111	5.4977	0.0190415	0.113536	0.0694651	0.0189829
ENSG00000225774	SIRPAP1	-1.56536	-2.58437	5.28819	0.0214705	0.122875	0.0890676	0.0311585
ENSG00000225778	PROSER2-AS1	-1.70062	-0.955943	10.007	0.00155947	0.0213931	0.240099	0.0731596
ENSG00000225828	FAM229A	-2.43725	0.124381	14.3806	0.00014933	0.00436855	0.437251	0.137651
ENSG00000225840	AC010970.2	-1.92986	-1.5248	5.03422	0.0248512	0.135604	0.224005	0.0830866
ENSG00000225890	HLA-DQA1	-1.65411	0.185144	6.83942	0.00891678	0.0688059	0.0892848	0.0266615
ENSG00000225969	ABHD11-AS1	-2.1639	-1.10704	6.53239	0.0105928	0.0771804	0.996581	0.395199
ENSG00000225986	UBXN10-AS1	-2.58197	-2.4852	8.42727	0.00369636	0.0381721	0.39248	0.0350251
ENSG00000226235	LEMD1-AS1	-1.52194	-2.22764	5.34805	0.0207454	0.120104	0.0849482	0.030951
ENSG00000226243	RPL37AP1	-1.87285	-1.56507	4.00169	0.0454547	0.199611	1.55413	0.448836
ENSG00000226287	TMEM191A	-2.65366	0.0319817	16.5031	4.85717e-05	0.00205135	0.223474	0.0541463
ENSG00000226318	RP11-474D14.2	-1.86616	-0.651181	6.44644	0.0111175	0.0796876	1.35408	0.586761
ENSG00000226324	RP11-115M14.1	-1.82326	-2.31661	6.48751	0.0108635	0.0782842	0.870693	0.26572
ENSG00000226330	RP11-739N20.2	-2.6167	-1.99835	11.2977	0.000776017	0.01351	0.637909	0.0874955
ENSG00000226332	RP11-157P1.4	-1.63275	-1.85565	7.33128	0.00677649	0.0574274	0.536751	0.180097
ENSG00000226339	RPS26P56	-1.8573	-2.19053	5.08915	0.024076	0.132924	0.950671	0.276746
ENSG00000226359	ACTG1P24	-2.28717	-2.11037	8.28661	0.00399386	0.0402872	0.286845	0.0702279
ENSG00000226361	TERF1P5	-1.62406	-2.6672	5.21078	0.0224472	0.126633	0.120091	0.0437624
ENSG00000226465	RP13-401N8.1	-2.01527	-2.69653	7.58582	0.00588292	0.0522916	0.593829	0.0781566
ENSG00000226496	LINC00323	-1.90876	-0.562225	7.08858	0.00775766	0.062834	0.172956	0.700213
ENSG00000226533	BTBD9-AS1	-1.70149	-1.03272	9.34771	0.00223264	0.027215	1.40613	0.546343
ENSG00000226622	AC092155.4	-2.05739	-3.22074	5.46271	0.0194265	0.114975	0.0711201	0
ENSG00000226644	RP11-128M1.1	-1.89872	-0.330219	13.3502	0.000258401	0.00632834	1.10197	0.333155
ENSG00000226649	AC019118.4	-1.98507	-2.43483	6.00401	0.0142734	0.0936883	0.447295	0.0984002
ENSG00000226652	PSMD10P2	-1.55078	-2.13697	4.32131	0.037638	0.176467	0.127362	0.027378
ENSG00000226669	RP11-509J21.4	-1.77741	-2.57907	4.73194	0.0296075	0.151607	0.38307	0.036033
ENSG00000226679	RP13-43E11.1	-3.3064	-2.70195	11.9107	0.000558135	0.0106844	0.250278	0
ENSG00000226690	AC005281.1	-3.21441	-2.48001	17.678	2.61633e-05	0.00136773	0.116331	0
ENSG00000226791	AC109826.1	-2.35367	-2.06686	8.01828	0.00463074	0.0446886	0.0566205	0.0114093
ENSG00000226827	NPM1P11	-2.42989	-1.52311	7.57718	0.00591119	0.0524908	0.697608	0.0712298
ENSG00000226864	ATE1-AS1	-1.69721	-0.883353	8.13174	0.00434971	0.0426649	0.760248	0.235258
ENSG00000226886	AC093787.1	-2.71198	-2.82243	11.0527	0.000885565	0.0147311	0.707555	0
ENSG00000226908	HIST1H2BPS3	-1.97634	-3.26384	5.01686	0.0251016	0.136468	0.290551	0
ENSG00000226954	RP5-983L19.2	-1.75722	-1.3098	4.97908	0.0256557	0.138105	0.164722	0.0620522
ENSG00000226963	AC078883.4	-1.52611	3.32638	8.8298	0.00296351	0.0328377	25.592	9.30073
ENSG00000226983	AP000235.2	-1.80596	-2.04732	7.21069	0.00724705	0.0601834	0.116487	0.029046
ENSG00000226987	RP11-544A12.5	-1.97943	-1.92698	7.45336	0.00633183	0.0547885	0.56945	0.161508
ENSG00000227053	RP11-395B7.4	-2.44583	-0.893785	17.1105	3.5266e-05	0.00165076	1.22976	0.258488
ENSG00000227060	LINC00629	-1.98317	-1.47695	7.87058	0.00502455	0.0473349	0.287605	0.101534
ENSG00000227063	RPL41P1	-2.12151	-2.63593	4.7079	0.0300243	0.153063	1.5222	0.98869
ENSG00000227072	RP3-466I7.1	-1.51084	-2.85241	3.95429	0.046752	0.202564	0.307538	0.074842
ENSG00000227097	RPS28P7	-2.27717	0.958395	5.37354	0.0204444	0.118873	9.72779	9.40614
ENSG00000227110	LMCD1-AS1	-1.90484	-0.527373	10.1069	0.00147715	0.0208263	0.127163	0.0524376
ENSG00000227170	AF178030.2	-3.18853	-1.30256	16.8265	4.0958e-05	0.00183798	1.49932	0.153401
ENSG00000227189	AC092535.3	-2.45709	-0.416503	16.9006	3.93897e-05	0.0017848	0.642409	0.150691
ENSG00000227192	RP1-45I4.3	-3.22091	-0.965743	13.9649	0.000186252	0.00508416	1.26205	0.164683
ENSG00000227207	RPL31P12	-2.57893	-2.48598	8.09327	0.00444298	0.04339	0.551427	0.066603
ENSG00000227213	SPATA13-AS1	-3.58594	-1.22798	21.088	4.38678e-06	0.00036782	1.52075	0.0974112
ENSG00000227248	FAM155A-IT1	-2.01601	3.43878	16.0745	6.08977e-05	0.0023893	20.0649	5.18325
ENSG00000227258	SMIM2-AS1	-1.86782	-1.84385	5.70085	0.0169567	0.104705	0.087987	0.0330483
ENSG00000227312	RP11-496D1.2	-2.77766	-1.003	14.4904	0.000140872	0.00417574	2.08485	0.392107
ENSG00000227331	AC005042.2	-1.61231	-1.61703	5.81236	0.0159139	0.10064	0.586503	0.223082
ENSG00000227375	DLG1-AS1	-3.24909	-1.2515	14.442	0.000144539	0.00426565	0.258094	0.0309012
ENSG00000227456	LINC00310	-1.53133	-0.76413	4.13936	0.041897	0.190018	0.0990195	0.0418128
ENSG00000227459	AC079612.2	-2.86076	-2.29279	15.7089	7.3875e-05	0.00270892	0.750558	0.0341578
ENSG00000227467	LINC01537	-3.43177	-0.251508	22.6459	1.94771e-06	0.000197078	0.708877	0.0556816
ENSG00000227479	AC124861.1	-2.98534	-2.02616	17.7471	2.52296e-05	0.00132888	0.95479	0.0429649
ENSG00000227527	RP11-223A3.1	-1.75979	-1.76647	5.82621	0.0157891	0.100157	0.510799	0.193599
ENSG00000227531	RP11-202G18.1	-2.75997	-1.76528	14.0206	0.000180816	0.00500141	0.590162	0.0656986
ENSG00000227536	SOCS5P4	-2.66451	-1.61141	9.92542	0.00163012	0.0220475	0.260734	0.0461182
ENSG00000227540	RP11-152N13.5	-2.176	-0.947839	10.3684	0.00128189	0.0188818	0.380716	0.121682
ENSG00000227544	AC018647.3	-1.96598	-2.22572	9.36752	0.00220865	0.02707	0.0470673	0.00935121
ENSG00000227597	WASF1P1	-3.59748	-1.93035	17.0833	3.57747e-05	0.00166914	0.301075	0.00555795
ENSG00000227602	RP3-445N2.1	-1.54399	-2.39967	4.09491	0.0430126	0.192797	0.847634	0.187233
ENSG00000227617	CERS6-AS1	-2.08064	-1.61526	10.9013	0.00096096	0.0155154	0.056648	0.0145927
ENSG00000227649	RP11-522L3.9	-2.33018	-3.06292	8.23204	0.00411572	0.0411954	0.254119	0
ENSG00000227695	DNMBP-AS1	-1.7879	-0.415164	11.2421	0.000799636	0.0137347	0.56159	0.140521
ENSG00000227739	TUBB	-5.78861	3.51435	11.1729	0.000830024	0.0140799	0.795706	0.854276
ENSG00000227779	GS1-164F24.1	-3.17576	-2.79259	12.0969	0.000505049	0.0100246	0.5585	0
ENSG00000227805	RP11-248J23.5	-2.54128	-1.26095	9.0748	0.00259156	0.0301304	1.15797	0.252886
ENSG00000227848	SUCLA2-AS1	-2.16725	-0.425634	11.2435	0.000799034	0.0137331	2.03753	0.730838
ENSG00000227855	DPY19L2P3	-1.52669	-0.180306	6.42343	0.0112624	0.0805836	0.277895	0.172179
ENSG00000227885	RP11-79N23.1	-1.6954	-2.50643	5.11422	0.0237305	0.131692	0.199775	0.0571664
ENSG00000227914	RP11-130C19.3	-2.29642	-1.18271	12.2463	0.000466171	0.00946943	0.434555	0.113579
ENSG00000227963	RP5-1074L1.1	-1.75904	-1.57756	7.46154	0.00630312	0.05469	0.163867	0.0650857
ENSG00000227986	TRIM60P18	-1.53875	-1.02973	4.86963	0.0273333	0.144109	0.755855	0.433616
ENSG00000228036	HSPD1P9	-2.06948	-0.474585	7.33787	0.00675167	0.0573228	0.574472	0.190692
ENSG00000228082	RP1-121G13.2	-1.89704	-0.27549	12.2616	0.000462387	0.00942101	2.78955	0.910838
ENSG00000228192	RP11-342M1.3	-2.33334	-1.50273	10.2804	0.00134451	0.019508	0.195809	0.050565
ENSG00000228204	RP4-724E13.2	-2.34496	-0.677079	16.715	4.34364e-05	0.0019134	1.05569	0.249231
ENSG00000228231	RP11-124I4.2	-3.21603	-2.47946	17.8266	2.41976e-05	0.00129222	0.548307	0
ENSG00000228252	COL6A4P2	-2.758	-0.208812	16.3813	5.17944e-05	0.00214777	0.258749	0.0569981
ENSG00000228253	MT-ATP8	-2.03924	8.69266	14.2496	0.000160098	0.00457922	2726.9	866.665
ENSG00000228262	LINC01320	-2.2818	-0.818084	11.1374	0.000846055	0.0142769	0.0574139	0.0175671
ENSG00000228288	PCAT6	-1.78616	-1.0072	4.51291	0.0336399	0.164323	0.294443	0.167601
ENSG00000228318	AP001610.5	-2.71827	-2.38837	10.0495	0.00152388	0.0211528	0.191841	0.0219289
ENSG00000228353	RP11-184A2.2	-2.10348	-2.64047	7.96929	0.00475777	0.0455065	0.550289	0.0968764
ENSG00000228382	ITPKB-IT1	-1.83838	-2.95607	5.23336	0.0221577	0.1255	0.0718616	0.00835209
ENSG00000228427	RP5-1091N2.9	-2.80852	-1.72247	10.1241	0.00146345	0.0206657	0.514514	0.0859918
ENSG00000228452	RP5-994D16.9	-1.60076	-0.988067	7.98046	0.00472849	0.0453563	1.60143	0.72046
ENSG00000228470	RP11-176D17.3	-1.50713	-1.43008	4.32946	0.0374582	0.175949	1.31683	0.449849
ENSG00000228484	RP11-106M7.1	-2.85935	0.107336	14.0784	0.000175342	0.00488675	0.714937	0.171367
ENSG00000228522	RP11-236F9.2	-1.58295	-0.968729	6.53063	0.0106032	0.0772356	0.664563	0.232184
ENSG00000228532	RP1-241P17.4	-1.78433	-2.15773	3.84297	0.0499549	0.211472	0.621053	0.643145
ENSG00000228598	MACC1-AS1	-1.92157	-2.91553	4.74452	0.0293917	0.151	0.281545	0.0190812
ENSG00000228623	ZNF883	-1.73552	1.02856	7.41389	0.00647221	0.0555774	0.757041	0.541939
ENSG00000228651	RP11-556E13.1	-1.79239	-1.24093	4.22995	0.0397166	0.183075	0.399276	0.503396
ENSG00000228686	RP11-492I21.1	-1.53767	-1.78995	6.5907	0.0102513	0.0755531	0.714966	0.232334
ENSG00000228692	RP5-826L7.1	-2.62942	-1.99397	14.8307	0.000117607	0.00369756	0.61172	0.06042
ENSG00000228701	TNKS2-AS1	-2.50544	-1.84934	10.5113	0.00118645	0.0179199	0.568873	0.0502069
ENSG00000228784	LINC00954	-1.84238	0.546306	6.87037	0.00876365	0.0680535	0.252486	0.171705
ENSG00000228808	HMGB3P4	-2.3088	-0.999555	12.2557	0.000463847	0.00942933	1.44099	0.395225
ENSG00000228857	AC104653.1	-1.58456	-0.0818265	4.85993	0.0274875	0.144639	1.19685	0.597075
ENSG00000228915	OR7E128P	-2.1552	-0.537625	7.44505	0.00636111	0.0549384	0.854581	0.384264
ENSG00000228989	AC133528.2	-1.671	-0.829874	7.47902	0.00624222	0.0543176	1.61631	0.670682
ENSG00000229021	AL591893.1	-2.06267	-0.0744778	11.3885	0.000738996	0.0130086	0.289538	0.11992
ENSG00000229048	DUTP1	-2.08793	-0.912231	4.74354	0.0294084	0.151007	1.4283	0.591776
ENSG00000229089	ANKRD20A8P	-2.24414	-0.896153	16.0589	6.14036e-05	0.00239518	0.0750841	0.0138269
ENSG00000229105	ASTN2-AS1	-1.63776	-2.66299	4.06835	0.0436938	0.194673	0.126052	0.0174378
ENSG00000229109	RP11-439K3.1	-2.44081	-2.78367	7.7513	0.0053674	0.0492606	0.425541	0
ENSG00000229122	AGBL5-IT1	-1.58457	-0.828411	7.05356	0.00791079	0.0635959	2.42013	1.30361
ENSG00000229124	VIM-AS1	-1.94948	0.854424	10.2524	0.00136505	0.0197317	1.40346	0.747375
ENSG00000229227	RP11-38L15.2	-1.76339	-2.16354	7.84163	0.00510564	0.0477479	0.0565787	0.0155152
ENSG00000229235	RP11-8L18.3	-1.59875	-2.269	6.02115	0.0141354	0.09318	1.09635	0.349412
ENSG00000229261	RP11-227H15.4	-2.62567	0.679015	24.3254	8.13589e-07	9.99897e-05	1.92399	0.394296
ENSG00000229278	RP11-483F11.7	-2.29771	-1.52885	9.75677	0.00178664	0.0234116	1.45466	0.342444
ENSG00000229287	FABP5P4	-1.89548	-2.38168	6.04867	0.0139168	0.0921638	1.54565	0.248752
ENSG00000229308	AC010084.1	-2.2821	-2.88197	4.85718	0.0275313	0.144744	0.212634	0.0619348
ENSG00000229331	GK-IT1	-1.93419	-1.57816	6.21922	0.0126371	0.0865905	0.992841	0.402897
ENSG00000229344	RP5-857K21.7	-2.44432	1.47478	20.7819	5.14661e-06	0.000412265	6.14736	1.24145
ENSG00000229380	AC147651.5	-1.63012	-1.92321	5.01426	0.0251394	0.136554	0.534864	0.229634
ENSG00000229427	ANKRD26P4	-1.79696	-2.69353	5.59234	0.0180392	0.109402	0.212942	0.031395
ENSG00000229447	RP11-490K7.4	-2.03015	0.521362	7.82058	0.00516547	0.0480403	4.52877	2.20033
ENSG00000229473	RGS17P1	-2.49733	-0.800162	14.6553	0.000129073	0.003921	1.76	0.383315
ENSG00000229604	MTATP8P2	-1.62847	-2.5539	4.76143	0.0291043	0.150065	0.990996	0.205205
ENSG00000229642	AC027119.1	-2.28673	-1.1969	13.2139	0.000277883	0.00668982	1.45865	0.242858
ENSG00000229677	RP11-383F6.1	-1.83209	-1.7933	8.33042	0.00389867	0.0395525	0.699714	0.219993
ENSG00000229717	RP11-556N4.1	-1.70741	-3.0283	4.28218	0.0385138	0.17939	0.0544226	0.00948917
ENSG00000229743	LINC01159	-1.73896	1.30052	12.6632	0.00037292	0.00822042	0.905714	0.358845
ENSG00000229757	RP4-738P11.4	-1.89971	-2.38096	6.67568	0.00977375	0.0732351	0.287803	0.0530252
ENSG00000229792	LINC00399	-2.15032	-1.99574	9.73562	0.00180731	0.0236134	0.768069	0.18831
ENSG00000229806	RPS15P5	-2.11429	-0.99403	12.8422	0.000338898	0.00769741	1.53538	0.37554
ENSG00000229817	RP11-78H18.2	-2.26523	-2.01539	9.79629	0.00174865	0.0230491	0.0943876	0.0390507
ENSG00000229847	EMX2OS	-1.67282	1.90619	7.59368	0.00585733	0.052133	0.32713	0.193836
ENSG00000229896	RP11-456H18.2	-2.21831	-1.44626	12.6105	0.000383584	0.0083732	0.435281	0.099518
ENSG00000229913	RP11-378I13.1	-2.1349	-3.17875	5.81447	0.0158948	0.100566	0.0610241	0
ENSG00000229950	TFAP2A-AS1	-2.05326	-1.79273	11.0035	0.000909407	0.014998	0.166583	0.0394192
ENSG00000229981	LINC01435	-2.83044	-2.14305	17.2514	3.27458e-05	0.00157666	0.0239425	0.00172739
ENSG00000229991	AKR1B1P1	-1.71876	-3.0263	4.30093	0.0380914	0.177868	0.123722	0.0249848
ENSG00000230091	TMEM254-AS1	-2.57369	0.0854955	15.0926	0.000102363	0.00330745	0.261128	0.0542376
ENSG00000230102	RP11-407B7.1	-1.56571	-2.38165	5.33309	0.0209242	0.120803	0.0100958	0.0034987
ENSG00000230105	RP11-431N15.2	-2.53303	-2.05566	8.17835	0.00423934	0.0419646	0.398513	0.0774384
ENSG00000230148	HOXB-AS1	-2.01367	0.49456	9.31746	0.0022698	0.0274921	0.83594	0.378774
ENSG00000230333	AC004538.3	-3.37433	0.622371	25.1312	5.35604e-07	7.45313e-05	0.318466	0.0377127
ENSG00000230356	NCAPD2P1	-2.04396	-1.32608	4.80062	0.0284496	0.147822	0.485606	0.0736757
ENSG00000230381	RP4-655J12.5	-1.77141	-2.70063	5.30693	0.0212408	0.122001	0.273106	0.0815422
ENSG00000230433	RP1-20B11.2	-1.5778	-1.29136	6.96328	0.00831995	0.0659397	0.885766	0.278088
ENSG00000230435	AC004160.4	-2.46699	-1.76492	12.3921	0.000431151	0.00905279	0.725809	0.117282
ENSG00000230448	LINC00276	-2.19146	-1.27268	8.90557	0.00284302	0.0319766	0.238026	0.0325476
ENSG00000230469	RPL5P26	-1.83672	-3.13801	4.5973	0.0320223	0.159195	0.120045	0.00659556
ENSG00000230479	AP000695.6	-2.27624	-1.55573	12.8056	0.000345579	0.00776624	0.649774	0.101587
ENSG00000230489	VAV3-AS1	-2.45704	-2.98826	7.98762	0.00470983	0.045257	0.183416	0.00931013
ENSG00000230497	EEF1B2P8	-2.34446	-3.05981	6.84168	0.00890549	0.0687582	0.201715	0
ENSG00000230519	RP11-1060J15.5	-1.82359	0.300009	6.90003	0.00861944	0.0673613	3.14687	2.03159
ENSG00000230711	CTAGE13P	-3.07052	-1.52909	20.9477	4.71991e-06	0.000387306	0.276639	0.0149136
ENSG00000230732	AC127904.2	-1.60354	0.902034	10.2355	0.00137765	0.0198502	2.31473	1.11627
ENSG00000230736	RP1-149A16.3	-2.23066	-0.721748	14.1886	0.000165368	0.00469008	0.683073	0.176344
ENSG00000230798	FOXD3-AS1	-4.04788	-0.34488	24.6286	6.95126e-07	8.82515e-05	0.437217	0.0293333
ENSG00000230872	AC092338.5	-1.57491	-0.413396	10.2665	0.0013547	0.0196241	0.95719	0.336413
ENSG00000230894	RP11-67K19.3	-1.98057	-0.914465	13.7696	0.000206649	0.00547192	0.198832	0.0525484
ENSG00000230896	RP11-767N6.7	-1.83795	-1.86072	6.37375	0.011582	0.0819817	0.519249	0.212356
ENSG00000230918	AC008063.2	-1.96408	-0.548997	13.4226	0.000248606	0.00618187	2.08585	0.644836
ENSG00000230922	RP4-753M9.1	-2.04821	-2.2746	5.86958	0.0154047	0.0986252	0.143392	0.0374976
ENSG00000230923	LINC00309	-1.55516	-2.70058	4.0316	0.0446556	0.19752	0.0441218	0.0167125
ENSG00000230939	RP11-314C16.1	-1.56372	-2.58648	4.66509	0.0307818	0.155382	0.334445	0.109569
ENSG00000230946	HNRNPA1P68	-1.79498	-1.89849	5.73713	0.0166099	0.103294	0.464134	0.0929056
ENSG00000230987	RP11-113I24.1	-2.37902	-0.229485	6.64912	0.00992048	0.0739435	0.371227	0.0742915
ENSG00000231027	AC079325.6	-4.00298	-1.86204	15.6757	7.51827e-05	0.00273822	0.721884	0.0124586
ENSG00000231035	RPL7L1P9	-2.5941	-1.66738	7.54968	0.00600208	0.0530846	0.535476	0.104588
ENSG00000231039	RP11-445P17.3	-1.83712	-3.13795	4.55186	0.0328829	0.162007	0.163387	0.00876483
ENSG00000231046	RP11-428F8.2	-1.82326	-3.14144	5.09778	0.0239564	0.132531	0.225361	0.0417548
ENSG00000231194	FARP1-AS1	-2.04507	-1.96504	5.60743	0.0178844	0.108733	0.893753	0.263294
ENSG00000231210	LINC01510	-4.05719	0.0221603	40.1035	2.40861e-10	3.06591e-07	1.44018	0.0510636
ENSG00000231233	CFAP58-AS1	-3.29946	-0.72527	15.949	6.50711e-05	0.00251113	1.15604	0.155912
ENSG00000231241	RPS3AP3	-1.74956	-2.36261	4.74605	0.0293657	0.15095	0.876137	0.249869
ENSG00000231317	RP11-310H4.6	-3.22611	0.269839	24.5312	7.31181e-07	9.23932e-05	1.12971	0.152952
ENSG00000231324	AP000696.2	-2.84653	-1.02301	6.72683	0.00949734	0.0719654	0.538309	0.122516
ENSG00000231346	LINC01160	-1.50413	-2.244	5.67424	0.0172158	0.105863	0.099757	0.0278548
ENSG00000231449	AC097359.2	-2.4188	-2.78972	7.96584	0.00476683	0.0455727	0.339599	0.0128828
ENSG00000231521	RP11-244N9.4	-1.71236	-1.06451	7.27518	0.00699137	0.0587077	2.23961	1.06068
ENSG00000231615	RP11-296O14.2	-2.2873	-1.25858	7.45101	0.00634008	0.0548163	0.407141	0.109875
ENSG00000231655	AC011742.3	-1.7988	-2.14183	8.40874	0.00373421	0.0384134	0.894777	0.189293
ENSG00000231666	RP11-404O13.1	-2.32942	-2.07424	6.5493	0.0104925	0.0768466	0.178125	0.0420148
ENSG00000231672	DIRC3	-2.47135	-0.820532	10.6127	0.00112313	0.0173233	0.114028	0.0261711
ENSG00000231682	AC097713.4	-2.2594	-2.70068	7.73599	0.0054131	0.0495219	0.306297	0.0343084
ENSG00000231697	NANOGP5	-1.6721	-1.01159	5.96322	0.0146074	0.0950344	0.728333	0.389843
ENSG00000231705	RP11-432J24.2	-1.87539	-2.63999	6.63011	0.0100269	0.0745056	0.581401	0.145195
ENSG00000231748	RP11-227H15.5	-2.38337	-2.04824	13.0586	0.000301891	0.00711048	0.756821	0.111842
ENSG00000231760	RP11-350J20.5	-1.93205	0.600974	9.70128	0.00184139	0.023931	0.706904	0.332719
ENSG00000231851	AC104655.2	-1.59904	-2.35975	5.82425	0.0158067	0.100234	0.232062	0.0722427
ENSG00000231908	IDH1-AS1	-2.4089	-1.60962	8.20501	0.00417748	0.0415663	0.410244	0.117353
ENSG00000231944	PHKA1-AS1	-1.92039	-1.58311	5.38249	0.0203398	0.11861	0.614382	0.276507
ENSG00000232035	RP11-87N24.3	-3.14169	0.340978	9.41115	0.0021567	0.0265907	14.0182	1.45772
ENSG00000232079	AL035610.1	-1.91486	-1.66023	8.47458	0.00360144	0.0374113	0.0679943	0.0200358
ENSG00000232110	RP11-149I23.3	-1.89566	0.750265	15.3256	9.04836e-05	0.0030595	1.7855	0.505858
ENSG00000232125	DYTN	-1.97285	-2.22378	9.34817	0.00223208	0.027215	0.124061	0.0243164
ENSG00000232177	MTND4P24	-2.61926	0.472763	8.82376	0.00297334	0.0329135	5.31003	1.49426
ENSG00000232187	FTH1P7	-1.94314	0.278944	7.43474	0.00639766	0.0551724	2.51477	1.65864
ENSG00000232271	RP4-764O22.1	-1.65311	-1.77542	6.52605	0.0106306	0.0772687	0.968158	0.371266
ENSG00000232295	RP11-154D6.1	-1.60709	2.8243	12.2211	0.000472528	0.00956248	0.752345	0.239106
ENSG00000232352	SEMA3B-AS1	-2.22886	-2.15029	7.80853	0.00520002	0.0482449	0.727231	0.181353
ENSG00000232368	FTLP2	-1.73824	-0.89226	8.2377	0.0041029	0.0410977	1.19734	0.52668
ENSG00000232389	RP11-134K13.2	-1.66395	-0.949501	4.8454	0.0277199	0.145405	0.561614	0.25157
ENSG00000232392	AC002366.3	-2.75519	-2.19092	10.6323	0.00111129	0.0171602	0.210866	0.0250739
ENSG00000232406	RP11-234K24.3	-2.3004	-1.89089	11.2715	0.000787054	0.0136316	0.11128	0.022606
ENSG00000232429	RPL21P131	-2.26547	-1.56517	6.56479	0.0104016	0.0763665	0.754245	0.348782
ENSG00000232453	RP4-794H19.1	-1.61643	-1.46381	5.16963	0.0229851	0.128857	0.418232	0.150294
ENSG00000232485	AC098820.3	-1.82992	-1.72008	7.12124	0.00761761	0.0619794	0.202261	0.0758905
ENSG00000232486	RP11-18B3.2	-1.71443	0.0928134	9.64001	0.00190385	0.0244475	0.872523	0.408086
ENSG00000232489	MFAP1P1	-1.52455	-1.3264	7.40765	0.00649472	0.055706	0.330907	0.242386
ENSG00000232530	RP1-102K2.6	-1.5487	-0.011129	5.38323	0.0203312	0.11861	1.68057	1.27662
ENSG00000232536	RP11-74C1.4	-2.22024	-1.75818	12.2946	0.000454276	0.00931214	0.928731	0.166228
ENSG00000232542	DPYD-IT1	-2.26586	-2.6985	7.85929	0.00505601	0.0474918	0.440838	0.0468358
ENSG00000232591	RP5-1031D4.2	-3.14618	-2.29014	11.7185	0.000618806	0.0114635	0.43818	0.0106553
ENSG00000232654	FAM136BP	-2.36219	-2.3302	4.86572	0.0273953	0.144351	0.366913	0.401761
ENSG00000232684	ATP11A-AS1	-1.90539	-0.0485998	8.2077	0.00417129	0.0415201	0.654777	0.342267
ENSG00000232709	MARK2P9	-1.87575	-0.163958	7.17136	0.00740765	0.0610836	0.709689	0.403202
ENSG00000232716	AC016831.6	-1.8963	-1.55112	6.8626	0.00880186	0.0682781	0.417616	0.0775576
ENSG00000232759	AC002480.3	-2.21784	-1.59046	11.8339	0.000581623	0.0109932	0.197917	0.0457163
ENSG00000232934	RP11-324O2.3	-1.57526	-1.29184	8.33526	0.00388828	0.0394769	0.143526	0.0587383
ENSG00000232939	RP11-406O23.2	-1.82046	-2.67195	5.37384	0.0204409	0.118873	0.299873	0.0745649
ENSG00000232949	AC002480.4	-2.67779	-2.26164	8.94254	0.00278604	0.0315732	0.624045	0.0320802
ENSG00000232970	POLHP1	-1.97469	-1.84472	5.5204	0.0187959	0.112615	0.73136	0.219752
ENSG00000233012	HDAC1P2	-1.63256	0.136611	10.5611	0.00115496	0.0175824	0.785161	0.307931
ENSG00000233038	AC011899.9	-3.13636	0.228729	12.4798	0.000411376	0.0087547	0.318164	0.0593446
ENSG00000233058	LINC00884	-1.73521	0.179312	5.57856	0.0181817	0.109845	0.504363	0.350574
ENSG00000233133	AC104451.2	-2.57627	-0.320169	14.1466	0.000169098	0.00475081	7.19382	1.84135
ENSG00000233175	CTD-2020K17.3	-1.84374	-2.53128	7.32318	0.00680708	0.0575778	0.0829915	0.0180786
ENSG00000233255	AC019181.2	-2.17555	-0.601556	12.0856	0.000508129	0.0100561	1.81706	0.592149
ENSG00000233343	ATP6V1G1P4	-1.54047	-1.85158	6.30576	0.0120346	0.0841888	1.15397	0.422265
ENSG00000233382	NKAPP1	-1.96041	0.294887	9.82004	0.0017262	0.0228533	0.448868	0.220569
ENSG00000233393	AP000688.29	-3.24166	-0.693443	17.9159	2.30887e-05	0.00125036	0.418483	0.0524774
ENSG00000233452	STXBP5-AS1	-1.82011	-0.0316712	9.81291	0.00173291	0.0229196	0.18234	0.0466223
ENSG00000233464	NANOGP11	-1.94539	-0.819419	4.01385	0.0451279	0.198597	0.703098	1.12288
ENSG00000233478	RP1-187B23.1	-1.65199	-2.91549	3.9573	0.0466685	0.202357	0.0817988	0.00819714
ENSG00000233482	RP11-78O9.1	-1.5743	-2.18968	4.01303	0.0451501	0.198656	0.641581	0.261272
ENSG00000233493	TMEM238	-2.76115	2.31653	18.6181	1.59698e-05	0.000934408	9.47532	2.79536
ENSG00000233524	RANP8	-2.82861	-3.02588	9.36347	0.00221352	0.0270829	0.163119	0
ENSG00000233579	KRT8P15	-2.13037	-2.10807	7.13649	0.00755307	0.0616542	0.209194	0.0428981
ENSG00000233581	AC069155.1	-1.80056	-2.98583	4.66901	0.0307116	0.15523	0.243136	0.0206838
ENSG00000233639	LINC01158	-2.56581	5.07446	20.1431	7.18599e-06	0.000534284	16.2342	3.28308
ENSG00000233672	RNASEH2B-AS1	-1.69006	-0.686937	7.50737	0.00614471	0.0538157	0.117492	0.0578463
ENSG00000233723	LINC01122	-2.42037	-0.97098	16.5893	4.64114e-05	0.00199866	0.0838282	0.0182212
ENSG00000233750	CICP27	-1.6374	-2.2447	6.30405	0.0120462	0.0842141	0.0716516	0.0227712
ENSG00000233778	RP11-777J24.1	-1.69416	-2.88595	5.27401	0.021646	0.123485	0.382697	0.0703107
ENSG00000233818	AP000695.4	-3.57996	0.276185	25.9233	3.55251e-07	5.55907e-05	1.55245	0.156838
ENSG00000233845	AC093732.1	-1.77138	-2.25047	6.28855	0.012152	0.0846409	0.475424	0.16725
ENSG00000233862	AC016907.3	-2.47337	-2.24676	13.0603	0.000301616	0.00711048	0.0646824	0.00818916
ENSG00000233864	TTTY15	-5.68578	3.56586	10.3642	0.00128484	0.0188969	1.36044	1.42761
ENSG00000233901	LINC01503	-3.13845	2.42162	19.3422	1.09265e-05	0.000722575	3.65407	1.01549
ENSG00000233973	LINC01360	-1.90994	-3.09838	4.9453	0.0261617	0.139933	0.0227896	0.00113813
ENSG00000233979	AC002553.4	-1.61102	-2.08849	5.5424	0.0185611	0.111611	0.788054	0.305371
ENSG00000234028	AC062029.1	-2.20246	-0.393893	8.40472	0.00374248	0.0384461	0.20709	0.0824094
ENSG00000234059	CASKP1	-2.06731	-2.52636	4.04392	0.0443308	0.196729	0.187741	0.343528
ENSG00000234076	TPRG1-AS1	-1.68185	-2.30991	4.9618	0.0259132	0.13914	0.344312	0.0990095
ENSG00000234155	RP11-30P6.6	-1.85016	-1.01002	10.4186	0.00124755	0.0185571	0.336893	0.117457
ENSG00000234167	TCEB2P4	-1.98879	0.490243	12.3269	0.000446476	0.00924377	8.0566	3.13686
ENSG00000234170	RP11-446F3.2	-1.62957	-2.24685	6.07102	0.0137418	0.091391	0.116336	0.0363736
ENSG00000234177	LINC01114	-3.49521	-1.80054	16.5262	4.79837e-05	0.00204672	0.0765119	0.00474602
ENSG00000234184	RP5-887A10.1	-1.5893	0.15939	5.7661	0.0163382	0.102218	0.998976	0.73813
ENSG00000234187	AIMP1P1	-1.71775	-1.67507	4.04768	0.044232	0.196469	0.70829	0.117722
ENSG00000234281	LANCL1-AS1	-1.83642	-1.79063	6.95284	0.00836863	0.0661308	0.230462	0.0561347
ENSG00000234284	ZNF879	-1.71309	1.49574	8.52376	0.0035054	0.0367398	1.04166	0.727937
ENSG00000234292	RP11-213H15.1	-2.23005	-0.516842	8.85347	0.00292532	0.0325636	0.939407	0.364172
ENSG00000234323	RP11-308N19.1	-2.0344	-2.69217	5.58323	0.0181332	0.109725	0.0538755	0.00583369
ENSG00000234380	LINC01426	-1.70288	-0.989571	6.6118	0.0101305	0.0749485	0.20031	0.103508
ENSG00000234389	AC007278.3	-2.16539	-1.78644	4.96044	0.0259336	0.139183	0.23587	0.074272
ENSG00000234425	RP11-528G1.2	-2.26347	-3.10151	7.63215	0.00573368	0.0513835	0.183615	0
ENSG00000234473	ZNF101P2	-1.85713	-2.4056	7.78379	0.00527172	0.0486586	0.184965	0.0452703
ENSG00000234492	RPL34-AS1	-1.77762	-1.75863	8.93333	0.00280013	0.0316465	0.0667349	0.0206678
ENSG00000234506	LINC01506	-1.99448	-2.31434	7.5499	0.00600135	0.0530846	0.264137	0.0665832
ENSG00000234604	RP1-206D15.5	-2.07941	-1.28679	11.0859	0.000869847	0.014596	5.97648	1.82838
ENSG00000234617	SNRK-AS1	-1.62572	-2.78816	4.5201	0.0334989	0.16395	0.213891	0.0576537
ENSG00000234647	RP11-503C24.4	-2.41902	0.465196	20.6524	5.50672e-06	0.000434113	0.876687	0.193824
ENSG00000234684	SDCBP2-AS1	-1.68373	0.537823	10.1741	0.00142424	0.0203013	0.466872	0.246992
ENSG00000234705	HMGA1P4	-1.85904	-2.5267	6.39495	0.0114445	0.0814374	0.6557	0.0724754
ENSG00000234709	UPF3AP3	-2.27349	-0.604136	16.7796	4.19818e-05	0.00187076	1.59114	0.393035
ENSG00000234718	AC007161.5	-2.12195	-1.0425	9.9154	0.00163902	0.0221457	0.261706	0.0705371
ENSG00000234721	AC125421.1	-2.87658	-1.68142	19.4257	1.0459e-05	0.000696793	0.153019	0.0116221
ENSG00000234722	LINC01287	-2.44527	-2.58392	11.2228	0.000808004	0.0138431	0.0490048	0.00309246
ENSG00000234788	HSPA8P3	-1.55212	-2.2934	5.04765	0.0246594	0.135021	0.282927	0.110489
ENSG00000234840	LINC01239	-1.55089	-2.38655	3.95622	0.0466985	0.202398	0.0764678	0.0248865
ENSG00000234848	CTD-3105H18.7	-2.04123	-2.5328	7.13949	0.00754046	0.0616421	0.295584	0.0540826
ENSG00000234854	LINC00676	-2.08259	-1.7668	7.9762	0.00473962	0.0454166	0.74988	0.231495
ENSG00000234899	SOX9-AS1	-1.63745	-1.03954	9.55567	0.00199333	0.0250937	0.0513533	0.0195554
ENSG00000234902	AC007879.2	-2.35359	-1.65977	13.4993	0.000238649	0.00602554	0.339471	0.0617392
ENSG00000234913	XXbac-B476C20.13	-1.91647	-1.29986	8.53901	0.00347615	0.03652	0.269608	0.0784287
ENSG00000234975	FTH1P2	-2.37544	0.510368	5.42316	0.0198713	0.116706	3.74718	3.01756
ENSG00000234996	RP11-480I12.7	-1.9757	-1.14449	8.11025	0.00440157	0.0430168	0.260687	0.100308
ENSG00000235032	BMP7-AS1	-2.03453	-3.02488	5.99029	0.0143849	0.0941788	0.246699	0.0143644
ENSG00000235034	C19orf81	-1.77865	1.85262	10.824	0.00100195	0.0159766	3.02604	1.10762
ENSG00000235051	RP11-637O19.2	-1.53799	-0.235282	9.49462	0.00206075	0.0256965	1.56017	0.677942
ENSG00000235142	RP1-60O19.1	-1.55675	-0.196206	5.01444	0.0251367	0.136554	0.106957	0.0777463
ENSG00000235183	RP11-613C6.4	-1.82942	-0.938641	8.67929	0.00321847	0.0346917	2.27703	0.975432
ENSG00000235244	RP11-761E20.1	-1.81342	0.713336	12.3636	0.00043778	0.00911279	1.6394	0.77787
ENSG00000235267	AC074117.13	-2.17632	-2.31466	9.72296	0.0018198	0.0237191	0.574213	0.105976
ENSG00000235277	AF127577.8	-1.91134	-2.25379	5.22303	0.0222897	0.126008	0.270844	0.094017
ENSG00000235300	THRA1/BTR	-1.90912	-1.30383	10.9642	0.00092889	0.0151798	0.267421	0.0682328
ENSG00000235310	GXYLT1P6	-2.46708	-1.98209	7.52952	0.00606961	0.0534392	0.273377	0.122177
ENSG00000235429	AC083875.2	-2.6573	-1.72433	8.85571	0.00292174	0.0325491	0.907859	0.133596
ENSG00000235445	XXbac-B476C20.14	-1.88375	-1.90929	7.49353	0.00619212	0.0540756	0.891186	0.284268
ENSG00000235478	AC006946.15	-2.08964	-2.13379	4.27949	0.0385749	0.179565	0.119094	0.0269753
ENSG00000235495	AC010987.5	-2.08976	-1.47063	12.7878	0.000348886	0.00780999	3.36942	0.832101
ENSG00000235529	AGAP1-IT1	-1.50224	-1.80888	5.35665	0.0206434	0.119668	0.511489	0.222953
ENSG00000235545	RP11-230B22.1	-1.84721	-1.71271	9.31748	0.00226978	0.0274921	0.373213	0.104865
ENSG00000235565	RP11-86H7.7	-1.65467	-0.0883815	5.05943	0.0244923	0.134478	0.52785	0.380729
ENSG00000235568	NFAM1	-2.62226	-0.934739	9.3565	0.00222195	0.0271589	0.122809	0.0205728
ENSG00000235590	GNAS-AS1	-1.65987	-0.874372	5.42139	0.0198916	0.116743	0.151603	0.0928979
ENSG00000235612	RP1-158P9.1	-1.5039	-1.25066	6.58108	0.0103069	0.0758332	0.80979	0.311336
ENSG00000235698	PA2G4P2	-1.86233	-0.22847	11.6903	0.000628278	0.0115664	1.08025	0.261082
ENSG00000235782	RP3-333A15.1	-2.43494	-1.13717	10.3751	0.00127727	0.0188268	0.813801	0.204569
ENSG00000235785	AL109767.1	-1.99261	-2.0107	9.68344	0.00185936	0.024071	0.584696	0.128725
ENSG00000235812	ADAM21P1	-2.53668	-2.34321	7.66912	0.00561738	0.0506675	0.0514346	0.00573903
ENSG00000235829	TBCAP2	-2.53545	-1.51504	10.8319	0.000997681	0.0159482	1.4262	0.286769
ENSG00000235859	AC006978.6	-1.8738	3.14484	10.432	0.0012385	0.0184698	11.4004	5.03922
ENSG00000235865	GSN-AS1	-2.00904	1.44409	10.3002	0.00133018	0.0193697	0.976931	0.489939
ENSG00000235884	LINC00941	-1.51401	0.414548	4.88738	0.0270538	0.143192	0.630873	0.430572
ENSG00000235897	TM4SF19-AS1	-2.99469	-1.35497	10.665	0.00109184	0.0169768	0.202564	0.0304872
ENSG00000235899	LINC01564	-2.56665	-2.32062	7.76397	0.00532986	0.0489936	0.396531	0.0541829
ENSG00000235901	RP11-342F21.1	-3.46377	-2.29303	20.1138	7.2967e-06	0.000539535	0.0847548	0
ENSG00000235908	RHOA-IT1	-1.72921	-0.793767	7.50695	0.00614613	0.0538157	1.72602	0.749829
ENSG00000235914	MACROD2-AS1	-2.3616	-1.55824	7.25423	0.00707342	0.0592349	0.213439	0.05536
ENSG00000235920	AC073109.2	-2.42145	0.508926	13.8278	0.000200351	0.00534436	1.86498	0.743374
ENSG00000236048	AC013470.6	-1.52717	-0.627527	4.9959	0.0254075	0.137373	0.678658	0.276207
ENSG00000236120	RP11-733O18.1	-2.84146	-2.13894	9.12743	0.00251805	0.0294411	0.198697	0.0164137
ENSG00000236155	RP11-231P20.2	-1.98148	-1.36138	10.743	0.00104674	0.0164466	0.129742	0.0320206
ENSG00000236172	MIR7515HG	-2.59717	-1.57224	15.8257	6.94544e-05	0.00259995	0.012124	0.00141573
ENSG00000236180	RP11-163G10.4	-2.56284	-2.17142	8.85263	0.00292667	0.0325636	0.616863	0.087966
ENSG00000236204	LINC01376	-1.55824	-0.219424	7.71516	0.00547591	0.0498762	0.303901	0.108947
ENSG00000236242	MYO16-AS1	-1.7769	-2.69936	5.88223	0.0152944	0.0981698	0.267449	0.0721872
ENSG00000236274	RP4-728D4.3	-1.94925	-0.235953	8.23977	0.00409823	0.0410662	1.20391	0.608573
ENSG00000236290	EEF1GP7	-1.52352	-2.72523	4.57812	0.0323828	0.160188	0.223119	0.0426355
ENSG00000236295	AC007563.1	-1.57079	-1.43448	7.17895	0.00737638	0.0609378	0.140903	0.0517736
ENSG00000236333	TRHDE-AS1	-2.21633	4.51421	21.2264	4.08106e-06	0.0003476	3.20149	0.691059
ENSG00000236377	AC084809.3	-2.19305	-2.18462	10.8039	0.00101284	0.016083	0.60064	0.0936477
ENSG00000236383	LINC00854	-1.99614	-0.526674	9.8353	0.00171194	0.0227325	0.125371	0.0428813
ENSG00000236404	VLDLR-AS1	-1.5137	-0.36202	7.14845	0.00750289	0.0614787	0.196426	0.108457
ENSG00000236452	AC123023.1	-1.65113	-0.915431	5.86595	0.0154365	0.0987343	1.23648	0.677774
ENSG00000236467	KCNMA1-AS1	-2.56402	0.329293	23.7096	1.12025e-06	0.000128305	0.257588	0.0409801
ENSG00000236494	RP11-89N17.4	-1.72626	-1.79217	7.94925	0.00481074	0.045899	0.150507	0.0475699
ENSG00000236535	RC3H1-IT1	-1.92815	-2.0513	6.38995	0.0114768	0.0815898	0.584257	0.188761
ENSG00000236564	YWHAQP5	-2.17895	-2.75742	6.69339	0.0096771	0.0728557	0.0966927	0.0128316
ENSG00000236577	SNRPGP14	-1.59498	-1.95303	6.93811	0.0084378	0.0664771	1.72217	0.556589
ENSG00000236699	ARHGEF38	-1.50734	1.67331	8.7064	0.00317095	0.0343999	0.506805	0.200659
ENSG00000236709	DAPK1-IT1	-1.97461	0.540744	13.7155	0.000212691	0.00557407	3.90508	1.35779
ENSG00000236751	LINC01186	-2.59095	-0.570047	16.615	4.57872e-05	0.00197944	1.51234	0.250102
ENSG00000236753	MKLN1-AS	-2.20312	1.57165	14.821	0.000118209	0.00369756	1.18915	0.510064
ENSG00000236816	ANKRD20A7P	-2.48677	-0.658581	14.0383	0.000179125	0.0049754	0.453487	0.104394
ENSG00000236830	CBR3-AS1	-2.09815	2.14162	16.3786	5.18688e-05	0.00214777	0.418429	0.114533
ENSG00000236849	LINC01474	-2.08484	-2.99178	6.04757	0.0139254	0.0921797	0.0632753	0.00328983
ENSG00000236850	BMS1P20	-2.2373	-1.22689	9.74639	0.00179675	0.0235234	0.316476	0.0893056
ENSG00000236876	TMSB4XP1	-1.83037	-2.22093	4.6422	0.031195	0.156732	1.31648	1.23894
ENSG00000236882	LINC01554	-1.73397	-1.00582	4.80697	0.0283449	0.147478	0.13751	0.0779923
ENSG00000236896	RP11-535C21.3	-1.76145	-1.76518	6.42247	0.0112685	0.0805836	0.869218	0.366764
ENSG00000236924	RP11-390F4.6	-2.06496	-2.26903	9.1288	0.00251617	0.0294318	0.474833	0.105853
ENSG00000237013	AC010987.6	-1.70053	-1.56604	5.35583	0.0206531	0.119698	0.741903	0.244158
ENSG00000237077	AC105399.2	-1.54396	-1.03156	4.84508	0.027725	0.145405	1.17612	0.31975
ENSG00000237135	DDX10P1	-2.04927	-0.325188	10.486	0.00120284	0.0180964	0.566885	0.164928
ENSG00000237223	SULT1C2P1	-2.56178	-3.1835	7.86839	0.00503063	0.0473756	0.0467286	0
ENSG00000237224	RP11-109A6.2	-1.51327	-2.85187	4.16591	0.0412452	0.187741	0.0242801	0.00586457
ENSG00000237226	RPS3AP39	-3.76622	-0.160491	20.5982	5.66502e-06	0.000440676	1.74331	0.125601
ENSG00000237238	BMS1P10	-1.87017	2.1347	9.5989	0.00194694	0.0247505	5.37393	1.75945
ENSG00000237251	AC072061.2	-1.56144	-2.38295	5.46257	0.019428	0.114975	0.293038	0.0944605
ENSG00000237273	RSL24D1P8	-2.02802	-2.18449	9.43891	0.0021243	0.0262514	0.636326	0.123161
ENSG00000237289	CKMT1B	-2.51442	-1.08029	17.4611	2.93253e-05	0.00146981	0.0555772	0.0095345
ENSG00000237310	GS1-124K5.4	-1.72295	-0.376991	5.03414	0.0248524	0.135604	0.953541	0.620995
ENSG00000237330	RNF223	-3.30121	0.07633	33.5463	6.95875e-09	3.15345e-06	1.24025	0.11632
ENSG00000237331	XIAP-AS1	-1.56547	-1.16885	6.75895	0.00932786	0.071021	1.26625	0.657793
ENSG00000237359	RP11-509J21.2	-1.98112	-1.30504	12.0276	0.000524183	0.0103131	0.902447	0.242628
ENSG00000237402	CAMTA1-IT1	-2.85786	-2.1111	12.024	0.00052519	0.0103254	0.768253	0.102004
ENSG00000237440	ZNF737	-1.68416	0.0300274	6.99596	0.00816941	0.0650724	0.310158	0.177383
ENSG00000237456	RP11-154D3.1	-2.10636	-2.1289	5.79481	0.0160736	0.101177	0.632316	0.145392
ENSG00000237461	RP11-554F20.1	-1.57161	-2.69571	5.09645	0.0239748	0.132583	0.113295	0.0281929
ENSG00000237491	RP11-206L10.9	-1.80545	-0.63673	9.93146	0.00162478	0.0219974	0.0965581	0.0293186
ENSG00000237513	RP11-325F22.2	-1.57967	-1.0818	7.0893	0.00775455	0.0628277	0.464786	0.167333
ENSG00000237515	SHISA9	-1.51307	4.11548	10.291	0.00133678	0.0194483	2.44798	0.796668
ENSG00000237523	LINC00857	-2.14338	0.580014	13.9818	0.000184593	0.00505519	1.00487	0.394536
ENSG00000237525	AC012668.2	-2.01363	-2.85428	6.32648	0.0118948	0.083474	0.0517691	0.0103146
ENSG00000237529	RP11-439K3.3	-1.96595	-2.12439	9.39689	0.00217354	0.0267493	0.583712	0.114186
ENSG00000237530	RP3-449H6.1	-2.41522	-2.79028	8.94323	0.002785	0.0315732	0.30093	0.0132177
ENSG00000237575	PYY2	-2.03783	-0.704989	11.982	0.000537163	0.01042	0.755494	0.241831
ENSG00000237643	RP11-462G2.1	-4.10076	-1.10218	20.8144	5.06016e-06	0.00040655	1.67117	0.0755052
ENSG00000237758	BANF1P3	-1.64186	-1.04049	6.26722	0.0122992	0.0852081	1.93816	1.34213
ENSG00000237759	RP11-278H7.3	-2.03287	-2.69246	5.8831	0.0152869	0.0981506	0.328077	0.0311883
ENSG00000237773	AC003075.4	-1.98353	-1.47594	7.97517	0.00474234	0.0454235	0.113483	0.0398967
ENSG00000237774	RP11-129B9.1	-2.49275	-2.38306	9.22482	0.00238756	0.0283839	0.384139	0.0281238
ENSG00000237807	RP11-400K9.4	-2.55578	-1.41293	5.22908	0.0222122	0.125729	0.185899	0.0456957
ENSG00000237813	AC002066.1	-1.52038	-2.84997	4.3045	0.0380116	0.177557	0.131908	0.020097
ENSG00000237827	RP11-332O19.2	-1.74763	-0.739164	7.10397	0.00769135	0.0624284	2.13915	1.0489
ENSG00000237852	RP4-630A11.3	-1.83652	-2.02983	6.9929	0.00818336	0.0651449	0.761831	0.19691
ENSG00000237870	AC073130.1	-2.99401	-1.34836	9.86307	0.00168629	0.0225056	0.154789	0.0187649
ENSG00000237877	LINC01473	-2.05639	0.975293	8.85303	0.00292603	0.0325636	1.40223	0.755747
ENSG00000237883	DGUOK-AS1	-1.77944	-0.445743	9.16628	0.00246515	0.0290626	0.729565	0.331425
ENSG00000237949	LINC00844	-1.84459	-2.20522	8.24169	0.00409389	0.041038	0.598555	0.151719
ENSG00000237973	RP5-857K21.6	-1.86214	4.87183	7.72571	0.00544398	0.0497368	27.9881	8.81269
ENSG00000237978	KCNMB2-AS1	-1.81407	-2.43089	5.69076	0.0170545	0.105136	0.0729879	0.0152844
ENSG00000237991	RPL35P1	-2.01201	-1.34244	5.04386	0.0247134	0.135128	1.07599	0.725764
ENSG00000238120	LINC01589	-2.42883	1.62172	16.98	3.7775e-05	0.00172911	7.8983	2.31674
ENSG00000238178	RP11-431J24.2	-2.61085	-0.177091	21.6341	3.29929e-06	0.000296992	0.955038	0.181427
ENSG00000238186	RP11-656D10.6	-1.56545	-1.43615	5.99756	0.0143256	0.0938823	0.847177	0.403577
ENSG00000238266	LINC00707	-1.53703	2.18898	10.3	0.0013303	0.0193697	2.12534	0.814601
ENSG00000238271	IFNWP19	-1.59866	-0.721821	7.39356	0.00654577	0.0559477	1.60753	0.83005
ENSG00000238278	ALG1L6P	-2.09582	-0.779403	9.27389	0.00232444	0.0279296	1.06516	0.418088
ENSG00000238324	RN7SKP198	-1.73419	-2.27291	4.59848	0.0320004	0.159115	0.757287	0.277709
ENSG00000238645	snoU13	-2.3625	-2.31712	8.56362	0.00342946	0.0361863	2.37537	0.414416
ENSG00000239388	ASB14	-1.70762	1.17453	11.5091	0.000692553	0.0123901	0.707769	0.36863
ENSG00000239473	RPL7P38	-1.78394	-1.63272	4.88995	0.0270135	0.143011	0.66281	0.12959
ENSG00000239553	RN7SL12P	-1.92604	-1.45468	5.26041	0.0218159	0.124112	1.40638	0.652976
ENSG00000239636	RP4-728D4.2	-1.85058	-0.770151	5.71501	0.0168205	0.104194	0.628936	0.207706
ENSG00000239840	RPL23AP72	-1.79853	-2.98579	4.68439	0.0304379	0.154449	0.300369	0.0277122
ENSG00000239868	RN7SL34P	-1.62617	-2.2495	5.73898	0.0165924	0.103251	0.833998	0.245421
ENSG00000239883	PARGP1	-1.6959	0.406078	10.0944	0.00148719	0.0208776	0.694133	0.285451
ENSG00000239887	C1orf226	-1.61819	4.49798	12.8163	0.000343606	0.00773991	5.42313	1.93018
ENSG00000239893	ZNF736P9Y	-3.46542	-0.362125	6.98721	0.0082094	0.0652558	0.461767	0.847063
ENSG00000239948	RN7SL368P	-2.32733	1.48896	11.4379	0.000719624	0.0127509	13.7455	3.62504
ENSG00000240005	RP11-293A21.1	-2.05403	-2.67094	6.08966	0.0135975	0.0907232	0.146544	0.0269262
ENSG00000240012	SLC9A9-AS1	-2.09551	-2.98939	7.16424	0.00743711	0.0612327	0.24039	0.0343541
ENSG00000240021	TEX35	-2.2525	-2.14375	11.6825	0.000630913	0.0115832	0.0337904	0.00559476
ENSG00000240098	RN7SL351P	-1.80005	-2.82282	5.09882	0.0239422	0.132511	0.490614	0.146561
ENSG00000240183	RN7SL297P	-2.58393	-1.48487	10.4725	0.00121166	0.0182087	1.708	0.334924
ENSG00000240238	RP11-112N19.2	-1.87514	-2.40023	5.68875	0.0170741	0.105187	0.369426	0.135183
ENSG00000240240	RP11-146D12.2	-2.52492	0.394257	13.277	0.00026868	0.00653254	0.681553	0.115033
ENSG00000240270	RPL12P37	-1.96568	-1.37374	11.4061	0.000732029	0.0129112	1.10332	0.256763
ENSG00000240328	RP11-841C19.1	-1.74538	-2.36385	5.05071	0.0246159	0.134909	0.551016	0.213707
ENSG00000240361	OR4G11P	-1.91508	-2.61389	6.17529	0.0129546	0.0879602	0.19791	0.0387818
ENSG00000240409	MTATP8P1	-1.63069	-2.55238	4.58318	0.0322873	0.159925	0.842151	0.199986
ENSG00000240477	RP11-63E16.1	-1.70951	-2.29168	6.79285	0.00915239	0.069982	0.309349	0.0826028
ENSG00000240541	TM4SF1-AS1	-2.59545	-1.38707	17.0473	3.64611e-05	0.00169199	0.49369	0.0746737
ENSG00000240567	RP11-3P17.4	-1.83607	-0.896908	11.7184	0.000618855	0.0114635	0.367447	0.11252
ENSG00000240767	RN7SL288P	-2.4667	-1.6765	7.63444	0.00572643	0.0513585	1.77938	0.274729
ENSG00000240882	RP11-174O3.1	-1.50986	-1.80785	6.20033	0.0127727	0.0872529	0.266681	0.0883385
ENSG00000240889	NDUFB2-AS1	-1.79506	-0.84687	8.0872	0.0044579	0.0434659	0.477661	0.224599
ENSG00000240890	RP11-65E22.2	-4.11292	-0.917691	17.2575	3.26408e-05	0.00157442	0.344486	0.0136253
ENSG00000240963	RP11-518L10.5	-1.80662	-1.12251	6.98733	0.00820888	0.0652558	0.951874	0.423184
ENSG00000240975	RP11-313M3.1	-2.16286	-2.7604	6.98784	0.00820655	0.0652558	0.282321	0.0356087
ENSG00000240990	HOXA11-AS	-1.5033	0.205724	4.99156	0.0254713	0.137501	0.240093	0.200611
ENSG00000241111	PRICKLE2-AS1	-1.71425	-2.73083	4.25296	0.0391819	0.18148	0.0214577	0.00667075
ENSG00000241157	RP11-3K24.1	-1.88255	-0.0234468	12.0099	0.000529182	0.0103544	5.01229	2.06185
ENSG00000241170	RP11-147I3.1	-1.61767	2.48712	11.966	0.000541805	0.0104634	2.67696	1.02774
ENSG00000241316	SUCLG2-AS1	-2.40716	-0.719993	17.94	2.27979e-05	0.00123961	0.272273	0.0602435
ENSG00000241358	RP11-758I14.3	-1.5002	-2.85438	3.57092	0.0587997	0.234912	0.0914484	0.027942
ENSG00000241429	EEF1A1P25	-1.81918	-1.59541	5.15377	0.0231959	0.129553	0.299633	0.0898711
ENSG00000241462	RP11-579O24.1	-2.06225	-1.87118	10.5663	0.00115169	0.0175525	0.897743	0.191539
ENSG00000241484	ARHGAP8	-2.4569	1.87209	15.4835	8.32274e-05	0.00293333	0.47781	0.153233
ENSG00000241577	RP11-523O18.7	-2.15336	-2.95397	6.88302	0.00870185	0.0677496	0.211957	0.0223901
ENSG00000241782	RP11-91P24.1	-1.76028	-1.30424	9.23426	0.00237528	0.0282734	1.22793	0.333681
ENSG00000241859	ANOS2P	-3.67405	-1.02951	7.85891	0.00505709	0.0474918	0.161967	0.0613558
ENSG00000241886	RP11-242C19.2	-2.60395	0.17714	12.3934	0.000430843	0.00905279	3.10981	0.973339
ENSG00000241954	RP1-149A16.17	-1.57608	-0.651052	8.41436	0.00372268	0.0383651	2.65982	0.870706
ENSG00000242067	RPL9P28	-1.5825	-2.69292	4.34629	0.0370896	0.175037	0.26748	0.0525114
ENSG00000242134	RPL5P13	-3.00204	-2.40056	11.1164	0.000855654	0.0143847	0.445741	0
ENSG00000242182	RN7SL745P	-1.50545	-1.87384	5.31399	0.0211549	0.121629	1.07667	0.482396
ENSG00000242193	RP11-568K15.1	-2.50017	0.726619	8.71015	0.00316443	0.0343795	0.316651	0.139696
ENSG00000242241	RN7SL306P	-1.81265	-1.36746	7.43078	0.00641175	0.0552408	1.69317	0.699107
ENSG00000242256	RN7SL57P	-1.53105	-1.85483	5.64264	0.0175288	0.107151	1.42617	0.530805
ENSG00000242474	AC093627.9	-1.86113	-2.64343	5.48234	0.0192096	0.114233	0.07599	0.0175108
ENSG00000242553	AP001432.14	-1.6191	-0.973451	6.61852	0.0100924	0.0747896	1.33751	0.718985
ENSG00000242640	RP11-302F12.1	-3.33489	-1.74078	13.8653	0.000196387	0.0052647	2.25041	0.142665
ENSG00000242699	RN7SL516P	-2.12385	-2.63509	5.80768	0.0159564	0.10079	0.819523	0.0401182
ENSG00000242707	RN7SL362P	-1.74848	-2.36177	5.86678	0.0154292	0.0987111	0.751876	0.208942
ENSG00000242858	CTC-484M2.1	-2.01234	-1.99417	7.40112	0.00651832	0.0558372	0.498776	0.109368
ENSG00000242995	RP11-1085N6.1	-2.87878	-2.4812	13.5869	0.000227774	0.00584975	0.59623	0.0545324
ENSG00000243004	AC005062.2	-3.25481	0.975951	22.9194	1.68937e-06	0.000179721	0.806244	0.120058
ENSG00000243024	RPS11P6	-1.7896	-1.82255	8.26843	0.00403403	0.0405891	0.102039	0.0282034
ENSG00000243053	RPL31P58	-2.25333	-2.70196	6.79788	0.00912662	0.0698947	0.411172	0.0488443
ENSG00000243220	AC006159.4	-2.3906	-1.82975	6.70686	0.00960428	0.0725659	0.859258	0.0725257
ENSG00000243234	CTD-2583A14.1	-1.89592	-2.50168	6.27604	0.0122381	0.0849948	0.36573	0.08295
ENSG00000243385	CTD-2110K23.1	-2.38784	-1.72174	10.5913	0.00113622	0.0174502	0.674694	0.146561
ENSG00000243406	MRPS31P5	-1.95394	-0.72981	10.2301	0.00138171	0.0198657	0.163153	0.0594185
ENSG00000243433	RP11-148K1.10	-1.79907	-2.04979	7.27936	0.00697515	0.0586126	0.557266	0.214637
ENSG00000243445	RP11-715J22.1	-1.89449	-0.89468	9.59553	0.00195052	0.0247643	1.70057	0.501588
ENSG00000243508	RP11-775J23.2	-2.09145	-2.25105	7.77051	0.00531061	0.0488812	0.347464	0.0753481
ENSG00000243514	RPL32P33	-2.34446	-2.64407	7.47352	0.00626132	0.0544326	0.4387	0.0310613
ENSG00000243544	RN7SL172P	-2.39994	-1.37876	8.93293	0.00280074	0.0316465	1.6074	0.401527
ENSG00000243568	RP11-2I17.1	-2.04017	-1.96648	4.60845	0.0318148	0.158485	0.341267	0.10026
ENSG00000243621	AC003989.3	-2.17734	-1.33509	8.14991	0.00430633	0.0423905	3.29363	0.901225
ENSG00000243775	OSTCP1	-1.79285	-2.05962	6.87491	0.00874142	0.0679594	0.181753	0.0406777
ENSG00000243795	RP11-572M11.3	-2.15016	-0.65926	11.7255	0.000616499	0.0114356	0.407562	0.129304
ENSG00000243806	RPL7P18	-1.67185	-1.58141	7.7194	0.00546306	0.0498435	0.638415	0.158033
ENSG00000243974	VTI1BP1	-2.18379	-2.18637	10.2995	0.00133066	0.0193697	0.369061	0.0526889
ENSG00000244004	RP11-1396O13.2	-1.51354	-0.00323711	9.16627	0.00246517	0.0290626	1.69334	0.623304
ENSG00000244018	RPL35P6	-2.10229	-1.33413	10.0666	0.00150981	0.0210444	2.23359	0.398929
ENSG00000244061	RP11-389C8.1	-1.75224	-2.08281	7.95831	0.00478671	0.0457022	0.574635	0.154939
ENSG00000244083	RP11-170N16.1	-2.16973	-2.95008	6.33835	0.0118155	0.0832061	0.452797	0.0171771
ENSG00000244161	FLNB-AS1	-1.85215	0.463426	9.69193	0.00185079	0.0239913	0.590821	0.288601
ENSG00000244184	RP11-314A20.2	-2.4245	-1.69387	8.45699	0.00363644	0.0376876	0.782754	0.180529
ENSG00000244229	RPL26P35	-2.51142	-1.73189	10.9151	0.000953837	0.0154654	0.904808	0.105647
ENSG00000244242	IFITM10	-1.95263	-2.23104	5.70343	0.0169318	0.104667	0.0230765	0.00638792
ENSG00000244266	RP11-112N23.1	-1.81156	-2.13777	5.38612	0.0202976	0.118505	0.525743	0.214515
ENSG00000244363	RPL7P23	-1.72957	0.256559	4.61202	0.0317486	0.15836	1.76865	1.32956
ENSG00000244378	RPS2P45	-2.21776	-1.76139	11.2382	0.000801328	0.0137465	0.159415	0.031179
ENSG00000244459	RP11-1398P2.1	-2.77152	-1.88939	11.8662	0.000571627	0.0108683	0.609934	0.0833888
ENSG00000244675	AC108676.1	-1.9563	-0.08216	6.62041	0.0100816	0.0747669	0.462191	0.237403
ENSG00000244921	CTB-36O1.7	-1.8003	-1.3816	9.99525	0.00156945	0.0214896	0.657054	0.167253
ENSG00000245148	ARAP1-AS2	-2.35708	-1.57275	14.6919	0.000126591	0.00386304	0.293484	0.0537534
ENSG00000245293	RP11-286E11.1	-2.09287	-0.870684	11.1725	0.000830202	0.0140799	0.265062	0.0760125
ENSG00000245311	ARNTL2-AS1	-2.06749	-1.55159	9.62712	0.00191725	0.024526	0.599703	0.152235
ENSG00000245468	RP11-367J11.3	-1.80543	-1.54009	6.2831	0.0121895	0.0847314	0.110796	0.0439501
ENSG00000245522	RP11-540A21.2	-1.83326	-0.551213	11.0747	0.000875157	0.0146306	0.261942	0.10587
ENSG00000245534	RORA-AS1	-1.6048	-1.0217	4.27874	0.038592	0.179606	0.138655	0.0652683
ENSG00000245571	AP001258.4	-1.75407	0.0250054	10.0943	0.00148725	0.0208776	0.458005	0.217335
ENSG00000245848	CEBPA	-2.20181	0.0349531	11.8973	0.000562153	0.0107384	0.637864	0.242883
ENSG00000246100	LINC00900	-2.75648	0.18423	10.2334	0.0013792	0.0198509	0.214432	0.069072
ENSG00000246339	EXTL3-AS1	-2.25343	-1.09923	14.8747	0.000114894	0.00365529	0.132386	0.0323258
ENSG00000246523	RP11-736K20.6	-2.16737	-0.233144	6.25631	0.0123752	0.0854265	0.505659	0.199149
ENSG00000246582	RP11-1149O23.3	-1.74539	-0.106165	11.1458	0.000842234	0.0142391	0.449831	0.152849
ENSG00000246851	RP11-544A12.8	-1.78241	0.087479	10.1647	0.00143159	0.0203584	0.499347	0.165639
ENSG00000247131	RP11-588G21.2	-1.86256	-1.63081	8.82334	0.00297401	0.0329135	0.132544	0.0435859
ENSG00000247134	RP11-11N9.4	-1.56446	-0.418704	7.99764	0.00468384	0.0451201	0.770479	0.368734
ENSG00000247157	LINC01252	-2.13909	1.47562	18.1178	2.07646e-05	0.00116191	1.13043	0.324108
ENSG00000247624	CPEB2-AS1	-1.92054	-2.61302	7.18327	0.00735866	0.0608305	0.0528413	0.0122231
ENSG00000247627	MTND4P12	-2.19404	4.39327	6.77517	0.00924348	0.0704782	25.1489	6.20905
ENSG00000247796	CTD-2366F13.1	-3.74351	-0.182149	24.4552	7.60564e-07	9.47711e-05	0.234252	0.019836
ENSG00000247934	RP11-967K21.1	-2.13275	-0.674824	9.26635	0.00233402	0.0280197	0.282867	0.101775
ENSG00000248115	RP11-752D24.2	-1.78841	-1.89351	5.99146	0.0143753	0.0941387	0.0555864	0.0163248
ENSG00000248161	RP11-499E18.1	-1.7648	-1.02362	5.2112	0.0224419	0.126633	0.236711	0.132644
ENSG00000248187	RP11-184M15.1	-1.94166	1.94548	10.3766	0.00127625	0.018822	3.29422	1.00776
ENSG00000248196	RP11-476C8.2	-2.88613	-1.94208	16.27	5.49255e-05	0.00222417	0.395418	0.0335068
ENSG00000248265	FLJ12825	-3.12917	-0.573538	6.5879	0.0102674	0.0756494	0.220468	0.0430743
ENSG00000248323	LUCAT1	-1.59594	3.30985	10.5809	0.00114262	0.0174736	3.31142	1.31136
ENSG00000248334	WHAMMP2	-1.94321	-0.943907	12.2101	0.000475317	0.00960447	0.129983	0.0290706
ENSG00000248335	RP11-102N12.2	-2.25492	-2.38776	7.29963	0.0068969	0.0581912	0.540951	0.0911081
ENSG00000248360	LINC00504	-2.94468	-1.38562	9.64167	0.00190212	0.024437	0.0735874	0.0106311
ENSG00000248445	SEMA6A-AS1	-2.29291	0.903171	8.71119	0.00316263	0.0343795	0.70095	0.367625
ENSG00000248527	MTATP6P1	-1.85775	9.98683	9.59103	0.0019553	0.0248006	2054.3	671.514
ENSG00000248636	RP11-768F21.1	-1.96456	-0.648725	7.52617	0.0060809	0.0534732	0.448056	0.20757
ENSG00000248659	RP11-263I1.1	-2.17407	-1.10788	12.4978	0.00040743	0.00872076	1.77818	0.40733
ENSG00000248712	CCDC153	-1.92455	-1.337	5.77265	0.0162774	0.102028	0.103756	0.0349368
ENSG00000248746	ACTN3	-2.35064	-2.32024	6.5358	0.0105725	0.0770957	0.0298444	0.00729124
ENSG00000248858	FLJ46284	-1.90953	-0.727448	6.08674	0.01362	0.0907832	0.102206	0.0460015
ENSG00000248863	RP11-83A24.1	-1.94764	1.02799	14.3995	0.00014784	0.00433455	2.38005	0.816352
ENSG00000248905	FMN1	-1.54219	1.72398	10.0897	0.00149098	0.0208792	0.0956517	0.0369562
ENSG00000248923	MTND5P11	-2.65465	-0.846903	9.25974	0.00234246	0.0280709	0.467435	0.0722362
ENSG00000248994	RP11-259O2.1	-3.38354	-1.70684	17.5784	2.75703e-05	0.00142156	0.354334	0.0149011
ENSG00000248995	RP11-766N7.4	-1.91635	-2.61317	6.53759	0.0105618	0.0770723	0.358521	0.0685112
ENSG00000249049	RP11-763F8.1	-2.82922	-2.52512	9.45911	0.00210103	0.0260235	0.701255	0.0158138
ENSG00000249064	KRT18P25	-1.70536	-1.50228	6.64114	0.00996502	0.0742138	0.354203	0.103471
ENSG00000249072	RP11-777B9.5	-2.48056	0.557592	15.4823	8.328e-05	0.00293333	13.6184	2.16608
ENSG00000249100	CTD-2218K11.2	-3.47063	-1.81699	12.4319	0.00042206	0.0089538	0.413382	0.0199364
ENSG00000249119	MTND6P4	-2.86849	-0.861603	22.1387	2.5364e-06	0.000242961	1.88273	0.271283
ENSG00000249286	AMD1P3	-1.61701	-2.66876	4.93431	0.0263286	0.140546	0.145318	0.049274
ENSG00000249307	LINC01088	-2.14638	-1.72758	11.6227	0.00065151	0.0118699	0.0577416	0.0116972
ENSG00000249341	RP11-317M11.1	-2.4756	-1.86841	14.4073	0.00014723	0.00432609	0.139308	0.0176016
ENSG00000249364	RP11-434D9.1	-2.36292	-2.3182	9.14449	0.00249468	0.0292441	0.044698	0.00822261
ENSG00000249437	NAIP	-1.70376	-2.88395	5.00991	0.0252026	0.136745	0.00307811	0.000821838
ENSG00000249604	RP11-286E11.2	-1.95374	-1.7865	10.304	0.0013274	0.0193642	0.157397	0.03115
ENSG00000249635	RP11-710F7.3	-2.1327	-1.91641	10.2828	0.00134275	0.019508	0.137457	0.0190719
ENSG00000249661	TNRC18P1	-2.5346	-2.72262	7.86249	0.0050471	0.0474642	0.0638749	0.00163725
ENSG00000249746	RP11-254I22.3	-1.62016	-2.55432	4.83538	0.0278815	0.146027	0.309546	0.0957218
ENSG00000249753	RP11-415I12.3	-1.63757	-1.33937	7.42778	0.00642246	0.0552977	1.98939	0.801812
ENSG00000249767	ENPP7P10	-1.52064	-2.61289	4.39287	0.0360895	0.171677	0.163087	0.0568786
ENSG00000249774	CTD-2206G10.2	-2.7703	-2.78805	11.8073	0.000589984	0.01112	0.971709	0
ENSG00000249780	RP11-352E6.2	-2.64528	0.180568	10.9371	0.000942584	0.0153291	5.29909	1.3021
ENSG00000249807	CTD-2199O4.1	-1.63367	-2.66391	4.22689	0.0397883	0.183311	0.203806	0.0384201
ENSG00000249876	CTC-563A5.4	-1.99419	-2.31466	8.63444	0.00329866	0.0352463	0.353868	0.0915422
ENSG00000249888	RP11-447H19.2	-2.52618	-1.94257	13.7107	0.000213232	0.00558282	1.18641	0.179186
ENSG00000249899	CTD-2175A23.1	-1.85736	-2.29239	5.96099	0.0146258	0.0951314	0.229093	0.0540139
ENSG00000249917	LINC00536	-2.16248	-1.8803	5.51547	0.018849	0.112838	0.114213	0.0320867
ENSG00000249942	AC142293.3	-2.20564	-2.92084	7.87893	0.0050014	0.047188	0.176929	0.00852521
ENSG00000249951	RP11-554D13.1	-1.79266	-2.45125	6.6537	0.00989499	0.0738557	1.14964	0.22182
ENSG00000249996	RP11-359P5.1	-2.11257	-2.63729	8.22659	0.00412809	0.0412426	0.387688	0.0329677
ENSG00000250026	TMPRSS11BNL	-1.76102	-1.03163	9.92931	0.00162668	0.0220121	0.122191	0.0473627
ENSG00000250072	CTC-529P8.1	-3.03982	-0.246937	17.5214	2.84097e-05	0.00143461	0.381835	0.0393597
ENSG00000250130	RP11-616K22.1	-1.76029	-1.07634	10.4654	0.00121632	0.018238	0.82644	0.279157
ENSG00000250138	RP11-848G14.5	-1.68119	-2.75678	4.83207	0.027935	0.146118	0.0321641	0.00694683
ENSG00000250148	KRT8P31	-2.55357	-1.43434	8.58479	0.00338982	0.0359063	0.462451	0.0550194
ENSG00000250243	RP11-120A1.1	-2.94801	-0.726003	19.264	1.1383e-05	0.00073825	2.9314	0.428909
ENSG00000250290	CTC-820M8.1	-3.13957	-1.23695	17.9256	2.29712e-05	0.00124651	0.351312	0.0363809
ENSG00000250363	KRT18P21	-1.61344	-2.35657	4.07525	0.0435159	0.194266	0.1958	0.0517526
ENSG00000250371	RP11-22A3.2	-1.67927	1.12874	7.54565	0.00601551	0.0531536	1.03865	0.465166
ENSG00000250529	CTD-2247C11.5	-3.69417	-1.85931	19.2834	1.12682e-05	0.000734344	0.859359	0.0137733
ENSG00000250656	ST3GAL1P1	-2.00241	-2.70127	6.2408	0.012484	0.0858792	0.155408	0.0294464
ENSG00000250771	RP11-153M7.3	-4.34271	-0.723755	18.6584	1.56359e-05	0.000922895	0.167248	0.00780435
ENSG00000250781	RP11-63A11.1	-1.64305	-1.5432	7.35228	0.00669778	0.0569756	0.235432	0.170878
ENSG00000250834	KRT18P54	-1.52771	-0.871228	6.69615	0.00966212	0.0727836	0.93422	0.334468
ENSG00000250869	RP11-453N18.1	-1.66917	-1.01741	9.67686	0.00186603	0.0241	0.415885	0.133758
ENSG00000250903	GMDS-AS1	-2.02132	0.610634	9.88442	0.00166684	0.0223582	0.122138	0.0621628
ENSG00000250988	SNHG21	-1.7081	-1.4973	8.20377	0.00418035	0.0415795	0.153161	0.0601642
ENSG00000250999	RP11-1379J22.5	-1.64215	-2.53507	4.64053	0.0312254	0.156855	0.135477	0.0492344
ENSG00000251027	CTC-254B4.1	-1.53914	-2.14003	6.17265	0.012974	0.0880489	0.28226	0.0727219
ENSG00000251059	RP11-100N20.1	-2.11641	-2.23158	6.34762	0.0117539	0.0828806	0.203953	0.0539769
ENSG00000251107	PDCD5P2	-1.94588	-2.35497	4.52216	0.0334586	0.163841	0.642372	0.206307
ENSG00000251152	RP11-281P23.1	-3.48882	-1.31613	22.1386	2.53658e-06	0.000242961	0.189417	0.00751109
ENSG00000251171	RP11-327O17.2	-1.5038	-0.562799	8.05996	0.00452543	0.0439242	1.9045	0.931527
ENSG00000251187	CTC-459M5.2	-1.63488	-1.15904	7.0161	0.00807798	0.0645351	0.431972	0.208738
ENSG00000251192	ZNF674	-2.47435	1.70586	11.4934	0.000698447	0.0124577	0.485815	0.173363
ENSG00000251210	RP11-168E17.1	-1.90639	-2.92006	5.28166	0.0215512	0.123127	0.111706	0.0154727
ENSG00000251230	RP11-701P16.5	-2.73489	1.24242	13.3551	0.000257716	0.00632097	2.40879	0.592864
ENSG00000251257	CTD-2263F21.1	-3.63042	-1.50351	15.3054	9.14543e-05	0.00307302	0.695648	0.0381928
ENSG00000251310	RP11-706F1.1	-2.31349	-2.85471	8.22853	0.00412369	0.041229	0.354151	0.0440745
ENSG00000251323	RP11-452H21.4	-2.25192	-0.706231	15.3905	8.74267e-05	0.00301804	0.65368	0.166665
ENSG00000251330	CTD-2283N19.1	-2.49796	-1.3727	8.74669	0.00310164	0.0339491	0.955365	0.253011
ENSG00000251331	RP11-689K5.3	-1.88154	-1.99477	8.24975	0.00407577	0.0409326	0.155913	0.0451855
ENSG00000251359	WWC2-AS2	-2.04874	0.436034	11.1463	0.000842005	0.0142391	0.942369	0.287437
ENSG00000251374	RPS23P5	-1.59618	-2.36106	5.50341	0.0189794	0.113297	2.04765	0.819775
ENSG00000251379	RP11-484O2.1	-2.43063	-1.27838	12.4798	0.000411385	0.0087547	0.683028	0.16215
ENSG00000251381	LINC00958	-2.11122	5.03186	15.1539	9.90919e-05	0.00322988	8.94417	2.0424
ENSG00000251389	YTHDF1P1	-2.10845	-2.12655	9.57448	0.00197301	0.024957	0.184459	0.0374378
ENSG00000251417	RP11-1348G14.4	-1.58242	-0.962728	6.90928	0.00857497	0.0672055	0.372652	0.191797
ENSG00000251429	RP11-597D13.7	-3.05648	-1.66309	17.427	2.98548e-05	0.00148529	0.0851698	0.00592369
ENSG00000251432	RP11-420A23.1	-1.88663	-0.981274	9.85511	0.0016936	0.022566	0.17139	0.0631175
ENSG00000251442	LINC01094	-3.64318	1.84197	24.7762	6.43868e-07	8.46959e-05	0.804953	0.123781
ENSG00000251667	BRCC3P1	-2.25737	-0.933902	10.4413	0.0012323	0.018416	0.770402	0.24256
ENSG00000251687	RP11-181K12.2	-2.47566	-2.24547	13.4299	0.000247648	0.00617463	0.374242	0.0382887
ENSG00000251748	RNU4ATAC11P	-1.89836	-2.92153	5.63674	0.0175879	0.107406	0.996335	0.240284
ENSG00000252027	RNU6ATAC14P	-2.11016	-2.02586	11.0407	0.000891344	0.0147907	3.90781	0.742018
ENSG00000252076	RN7SKP196	-2.06667	-1.62919	11.6319	0.000648295	0.0118308	1.48713	0.297328
ENSG00000252101	RNU6-758P	-1.51557	-2.85173	4.49649	0.0339646	0.165397	1.50675	0.405485
ENSG00000252206	RNU7-40P	-2.51017	-1.84045	13.8712	0.000195773	0.00525347	6.0673	1.04058
ENSG00000252242	RNU7-115P	-1.58527	-2.18726	5.27254	0.0216643	0.123563	4.27109	1.52805
ENSG00000252347	RNU6-1046P	-1.56563	-2.38134	5.94925	0.0147236	0.0955996	2.15727	0.629182
ENSG00000252641	RNU6-678P	-1.91687	-2.36266	6.25784	0.0123645	0.0854245	1.80971	0.614888
ENSG00000252888	SNORA31	-3.37925	-2.3589	18.7459	1.49346e-05	0.00089724	2.02533	0
ENSG00000252980	RNU6-367P	-2.41299	-2.79075	8.51178	0.00352854	0.0368532	1.5311	0.124586
ENSG00000253106	RP11-158K1.3	-2.12548	0.0282686	12.1905	0.000480344	0.009677	0.745784	0.284024
ENSG00000253200	RP11-582J16.5	-2.65002	-1.34952	19.6216	9.43945e-06	0.000651443	0.254214	0.0330499
ENSG00000253227	RP11-383J24.1	-3.0307	-0.952195	12.4811	0.000411101	0.0087547	1.28397	0.220105
ENSG00000253297	CTB-160O22.1	-2.22661	-2.91553	6.94845	0.00838917	0.0662348	0.0912824	0.00369009
ENSG00000253301	LINC01606	-1.57743	-2.19881	5.13487	0.0234499	0.130506	0.0537284	0.0114037
ENSG00000253320	AZIN1-AS1	-1.79145	1.08	8.18658	0.00422013	0.0418514	0.374964	0.150529
ENSG00000253383	RP11-116B19.2	-2.59082	-2.48235	9.93652	0.00162032	0.0219924	0.619097	0.0586715
ENSG00000253438	PCAT1	-2.49732	0.349657	16.5743	4.67803e-05	0.00200812	0.851352	0.240349
ENSG00000253468	KB-1517D11.2	-1.63784	-2.53542	4.02325	0.0448771	0.197886	0.289132	0.104686
ENSG00000253490	AC145110.1	-1.52259	-2.61065	5.08772	0.0240959	0.133007	0.0220778	0.00765396
ENSG00000253585	KB-1184D12.1	-2.32534	-2.85104	9.03965	0.00264186	0.0304851	0.224526	0.018285
ENSG00000253593	RP11-157E21.1	-2.05273	-2.66985	6.58066	0.0103093	0.0758332	0.259925	0.0536826
ENSG00000253616	RP11-875O11.3	-1.67094	-2.4239	4.0164	0.0450599	0.198427	0.281651	0.0516513
ENSG00000253621	RP11-255L13.1	-1.5033	-0.883302	7.54919	0.0060037	0.0530846	1.93198	0.778353
ENSG00000253660	CTC-353G13.1	-1.8134	-2.81951	6.12891	0.0132989	0.0894933	0.240058	0.0542424
ENSG00000253716	LINC01604	-1.50977	-0.19346	9.3098	0.00227931	0.0275844	0.449748	0.180908
ENSG00000253734	LINC01289	-3.45884	-2.59089	12.2959	0.000453954	0.00931214	0.0532873	0
ENSG00000253762	RP11-579E24.2	-1.8361	-3.13814	4.59616	0.0320436	0.159229	0.219176	0.010487
ENSG00000253840	RP11-767C6.1	-4.35243	-0.419959	19.2216	1.16389e-05	0.000751227	4.10267	0.199056
ENSG00000253853	GS1-57L11.1	-2.17174	-1.79316	11.7954	0.000593786	0.0111839	0.673648	0.158579
ENSG00000253930	RP11-1149O23.2	-1.59035	-0.699005	9.80208	0.00174314	0.0230209	1.58598	0.508479
ENSG00000253978	CTB-178M22.2	-2.45157	-2.00654	9.1575	0.00247701	0.0291257	0.688202	0.0951283
ENSG00000254024	KB-1562D12.1	-1.6207	-2.78958	4.98279	0.0256007	0.137891	0.272037	0.0752975
ENSG00000254054	RP11-156K13.3	-3.63131	-1.89927	11.8458	0.000577904	0.0109383	0.536857	0.0197539
ENSG00000254080	RP11-730G20.1	-1.84434	-2.53062	7.13447	0.0075616	0.0616542	0.296027	0.0641162
ENSG00000254142	RP11-53M11.3	-3.14898	-1.58549	12.5475	0.00039673	0.00856898	0.217696	0.0213424
ENSG00000254166	CASC19	-1.91596	-1.46474	7.22832	0.00717624	0.0597798	1.21736	0.459604
ENSG00000254170	CTD-2073O6.1	-2.21176	-1.44863	11.9841	0.000536566	0.0104197	0.645745	0.121567
ENSG00000254263	RP11-473O4.4	-1.53044	-0.74065	6.60814	0.0101514	0.0750409	1.7279	0.569684
ENSG00000254281	KB-1507C5.4	-2.01915	0.246173	9.47917	0.00207818	0.0258237	3.05345	0.950687
ENSG00000254285	KRT8P3	-1.89473	1.36961	6.54096	0.0105418	0.0770404	2.56104	0.807799
[truncated: 585 more rows]
