# Supplementary material for: Direct Isolation and Characterization of Human Nephron Progenitors
Source: Stem Cells Transl Med. 2016 Sep 9;6(2):419–33. doi: 10.5966/sctm.2015-0429 (PMC5442819; doi:10.5966/sctm.2015-0429)
Supplement: Supplementary file 4 — Supporting Information [file SCT3-6-419-s004.xlsx]

## Sheet: Sheet1
EnsemblID	GeneName	Negative Fraction AVERAGE RPKM	Six2+Cited1+ AVERAGE RPKM	Ratio Positive/Negative
ENSG00000122585	NPY	0.00322906	4.04738	1253.42
ENSG00000166292	TMEM100	0.018424	1.06313	57.7034
ENSG00000169245	CXCL10	0.043495	1.96789	45.244
ENSG00000183807	FAM162B	0.0405775	1.20495	29.695
ENSG00000162692	VCAM1	1.17554	8.45986	7.19658
ENSG00000019991	HGF	0.185714	1.06201	5.71854
ENSG00000165474	GJB2	0.27734	1.50909	5.4413
ENSG00000172986	GXYLT2	0.42318	2.28358	5.39623
ENSG00000113555	PCDH12	0.273461	1.45508	5.321
ENSG00000144057	ST6GAL2	0.207209	1.02935	4.9677
ENSG00000101463	SYNDIG1	0.212667	1.04193	4.89936
ENSG00000114771	AADAC	0.407163	1.84961	4.54269
ENSG00000171951	SCG2	0.423557	1.8951	4.47425
ENSG00000165449	SLC16A9	0.405088	1.7817	4.39831
ENSG00000121858	TNFSF10	0.88617	3.89735	4.39797
ENSG00000121895	TMEM156	0.411653	1.78245	4.32998
ENSG00000147408	CSGALNACT1	0.255631	1.05016	4.10811
ENSG00000189184	PCDH18	0.454094	1.81916	4.00613
ENSG00000172817	CYP7B1	0.486683	1.81204	3.72324
ENSG00000113361	CDH6	2.64358	9.59083	3.62797
ENSG00000166523	CLEC4E	0.390223	1.40052	3.58903
ENSG00000119699	TGFB3	0.306103	1.07695	3.51827
ENSG00000127863	TNFRSF19	0.653107	2.28478	3.49833
ENSG00000066056	TIE1	0.883965	3.05465	3.45562
ENSG00000173705	SUSD5	0.362397	1.11458	3.07558
ENSG00000151692	RNF144A	0.706952	2.15201	3.04407
ENSG00000163762	TM4SF18	2.11632	6.43219	3.03933
ENSG00000180730	SHISA2	15.5508	46.5129	2.99104
ENSG00000178752	FAM132B	0.587326	1.7342	2.95271
ENSG00000102962	CCL22	13.5418	39.9721	2.95176
ENSG00000114638	UPK1B	0.561555	1.64505	2.92946
ENSG00000144476	ACKR3	4.77328	13.9482	2.92214
ENSG00000123700	KCNJ2	0.469207	1.36564	2.91052
ENSG00000156103	MMP16	0.825087	2.36993	2.87234
ENSG00000134853	PDGFRA	0.488027	1.38543	2.83884
ENSG00000179776	CDH5	1.18051	3.30957	2.80351
ENSG00000134198	TSPAN2	1.65669	4.60166	2.77762
ENSG00000121966	CXCR4	1.61404	4.47488	2.77247
ENSG00000184160	ADRA2C	0.897636	2.47896	2.76165
ENSG00000170647	TMEM133	0.973834	2.68274	2.75482
ENSG00000151617	EDNRA	2.61171	7.04899	2.699
ENSG00000125245	GPR18	0.427679	1.14138	2.66877
ENSG00000069535	MAOB	0.547244	1.44901	2.64784
ENSG00000164930	FZD6	0.806134	2.13187	2.64456
ENSG00000100290	BIK	5.28799	13.581	2.56827
ENSG00000139263	LRIG3	0.874428	2.2345	2.55539
ENSG00000137507	LRRC32	2.1959	5.60882	2.55422
ENSG00000069122	ADGRF5	1.51822	3.83272	2.52449
ENSG00000164220	F2RL2	0.504263	1.26658	2.51174
ENSG00000088035	ALG6	0.428493	1.07247	2.50288
ENSG00000121361	KCNJ8	2.23974	5.58057	2.49161
ENSG00000174599	TRAM1L1	0.714539	1.77345	2.48194
ENSG00000138829	FBN2	0.465639	1.15197	2.47396
ENSG00000172318	B3GALT1	0.509699	1.23668	2.42629
ENSG00000272674	PCDHB16	0.549549	1.32422	2.40964
ENSG00000146006	LRRTM2	0.548427	1.30754	2.38416
ENSG00000076706	MCAM	1.73615	4.13484	2.38161
ENSG00000178234	GALNT11	0.746279	1.76201	2.36106
ENSG00000176641	RNF152	0.512228	1.19957	2.34187
ENSG00000125726	CD70	0.624383	1.46172	2.34107
ENSG00000109501	WFS1	0.83714	1.95609	2.33663
ENSG00000184113	CLDN5	4.6212	10.6296	2.30019
ENSG00000168763	CNNM3	0.675004	1.54559	2.28975
ENSG00000106560	GIMAP2	0.627899	1.43385	2.28357
ENSG00000265107	GJA5	0.5213	1.18923	2.28127
ENSG00000155760	FZD7	5.59974	12.6444	2.25804
ENSG00000096092	TMEM14A	12.6843	28.552	2.25098
ENSG00000249751	ECSCR	2.70664	5.97522	2.20761
ENSG00000163082	SGPP2	1.59358	3.51468	2.20553
ENSG00000139211	AMIGO2	6.07161	13.2827	2.18767
ENSG00000136874	STX17	0.74223	1.62088	2.1838
ENSG00000123496	IL13RA2	3.61111	7.86682	2.1785
ENSG00000120925	RNF170	0.692149	1.50739	2.17784
ENSG00000139971	C14orf37	0.577258	1.24882	2.16336
ENSG00000137509	PRCP	3.64922	7.82574	2.1445
ENSG00000152049	KCNE4	0.652938	1.39928	2.14306
ENSG00000176435	CLEC14A	4.38668	9.3834	2.13906
ENSG00000126947	ARMCX1	3.84248	8.10959	2.11051
ENSG00000184497	TMEM255B	0.583158	1.22609	2.1025
ENSG00000131269	ABCB7	0.691759	1.44711	2.09193
ENSG00000204217	BMPR2	3.94018	8.20885	2.08337
ENSG00000138449	SLC40A1	2.42316	5.02423	2.07342
ENSG00000012660	ELOVL5	6.45859	13.3392	2.06535
ENSG00000126353	CCR7	3.82633	7.86967	2.05672
ENSG00000173546	CSPG4	0.791238	1.62162	2.04947
ENSG00000143147	GPR161	0.527853	1.07581	2.03809
ENSG00000181826	RELL1	1.57963	3.201	2.02642
ENSG00000261371	PECAM1	4.46895	9.03952	2.02274
ENSG00000134755	DSC2	2.66543	5.38313	2.01961
ENSG00000181264	TMEM136	0.601234	1.21137	2.01481
ENSG00000114251	WNT5A	1.08733	2.18488	2.00939
ENSG00000138792	ENPEP	0.637276	1.27661	2.00322
ENSG00000165152	TMEM246	0.634923	1.26725	1.99592
ENSG00000014919	COX15	2.72692	5.41635	1.98625
ENSG00000146433	TMEM181	5.48171	10.8555	1.98032
ENSG00000164715	LMTK2	1.06298	2.08999	1.96617
ENSG00000164626	KCNK5	0.93448	1.83342	1.96197
ENSG00000112414	ADGRG6	0.652326	1.27908	1.9608
ENSG00000131015	ULBP2	4.67163	9.14217	1.95696
ENSG00000173706	HEG1	1.91103	3.72082	1.94702
ENSG00000156875	HIAT1	21.2811	41.3107	1.94119
ENSG00000105974	CAV1	4.19541	8.14139	1.94055
ENSG00000151694	ADAM17	2.34802	4.54658	1.93635
ENSG00000134250	NOTCH2	2.6687	5.16336	1.93479
ENSG00000128268	MGAT3	0.635612	1.22519	1.92758
ENSG00000130300	PLVAP	11.328	21.8301	1.92709
ENSG00000143217	PVRL4	0.844013	1.62643	1.92702
ENSG00000157240	FZD1	2.60745	4.9857	1.9121
ENSG00000122707	RECK	1.0526	2.01038	1.90993
ENSG00000064225	ST3GAL6	0.653516	1.24395	1.90347
ENSG00000174327	SLC16A13	0.53931	1.02436	1.89938
ENSG00000064989	CALCRL	1.968	3.73782	1.8993
ENSG00000174106	LEMD3	4.44895	8.43291	1.89548
ENSG00000163347	CLDN1	28.5713	54.1462	1.89513
ENSG00000162878	PKDCC	1.04816	1.98306	1.89194
ENSG00000151881	C5orf28	2.26453	4.27876	1.88947
ENSG00000125872	LRRN4	2.08025	3.92855	1.8885
ENSG00000113721	PDGFRB	1.71894	3.24075	1.88532
ENSG00000162817	C1orf115	0.962091	1.81161	1.88299
ENSG00000181104	F2R	46.8624	88.1945	1.88199
ENSG00000144724	PTPRG	1.37856	2.59403	1.88169
ENSG00000128917	DLL4	2.3791	4.47378	1.88045
ENSG00000249242	TMEM150C	0.552167	1.03695	1.87797
ENSG00000196371	FUT4	2.11636	3.9502	1.8665
ENSG00000253313	C1orf210	1.47857	2.7537	1.86241
ENSG00000173214	KIAA1919	1.26462	2.33669	1.84773
ENSG00000174684	B4GAT1	3.57417	6.59934	1.8464
ENSG00000174807	CD248	6.6109	12.2048	1.84617
ENSG00000113583	C5orf15	17.307	31.9386	1.84541
ENSG00000149485	FADS1	2.77855	5.12285	1.84372
ENSG00000006210	CX3CL1	0.551729	1.01262	1.83536
ENSG00000139291	TMEM19	1.60196	2.93856	1.83436
ENSG00000142892	PIGK	1.58357	2.8994	1.83092
ENSG00000100196	KDELR3	1.8206	3.32856	1.82828
ENSG00000137968	SLC44A5	0.807756	1.47554	1.82672
ENSG00000064651	SLC12A2	2.32524	4.23878	1.82294
ENSG00000077713	SLC25A43	1.75575	3.18076	1.81163
ENSG00000101850	GPR143	1.57093	2.83978	1.80771
ENSG00000091490	SEL1L3	1.08606	1.95927	1.80401
ENSG00000091972	CD200	2.41822	4.34796	1.798
ENSG00000104691	UBXN8	0.686018	1.23128	1.79483
ENSG00000127533	F2RL3	2.16135	3.87775	1.79413
ENSG00000188763	FZD9	0.61206	1.09741	1.79298
ENSG00000166341	DCHS1	0.904242	1.61931	1.79079
ENSG00000162366	PDZK1IP1	2.9868	5.34456	1.7894
ENSG00000172954	LCLAT1	1.01733	1.81847	1.78748
ENSG00000101846	STS	0.936853	1.66919	1.7817
ENSG00000175414	ARL10	0.838041	1.49153	1.77979
ENSG00000140465	CYP1A1	0.610575	1.08407	1.77549
ENSG00000162695	SLC30A7	10.1747	18.0531	1.7743
ENSG00000196639	HRH1	0.811952	1.44056	1.7742
ENSG00000175928	LRRN1	0.903188	1.60123	1.77287
ENSG00000102401	ARMCX3	3.6403	6.44862	1.77145
ENSG00000126773	PCNXL4	1.50047	2.65421	1.76892
ENSG00000169604	ANTXR1	1.57205	2.77733	1.76669
ENSG00000128617	OPN1SW	1.09435	1.9243	1.7584
ENSG00000153012	LGI2	0.851898	1.49464	1.75448
ENSG00000138459	SLC35A5	1.2944	2.2626	1.74798
ENSG00000158859	ADAMTS4	1.05939	1.84961	1.74592
ENSG00000183722	LHFP	4.59515	8.0166	1.74458
ENSG00000121900	TMEM54	1.08937	1.89929	1.74348
ENSG00000153214	TMEM87B	3.03135	5.28003	1.74181
ENSG00000198018	ENTPD7	2.54353	4.42617	1.74017
ENSG00000117528	ABCD3	2.19336	3.80849	1.73637
ENSG00000155755	TMEM237	0.784307	1.36138	1.73577
ENSG00000179178	TMEM125	0.905526	1.56892	1.73261
ENSG00000125247	TMTC4	1.27171	2.20109	1.7308
ENSG00000104765	BNIP3L	5.28355	9.14108	1.7301
ENSG00000108433	GOSR2	1.72925	2.99058	1.72941
ENSG00000144468	RHBDD1	0.870282	1.50449	1.72874
ENSG00000105983	LMBR1	1.03431	1.78696	1.72768
ENSG00000058063	ATP11B	1.17381	2.02214	1.72271
ENSG00000182963	GJC1	2.02955	3.48767	1.71844
ENSG00000149573	MPZL2	2.01826	3.46407	1.71636
ENSG00000197601	FAR1	4.10112	7.01416	1.71031
ENSG00000058804	NDC1	3.83807	6.55897	1.70892
ENSG00000162496	DHRS3	15.9921	27.2968	1.70689
ENSG00000050344	NFE2L3	5.39949	9.21524	1.70669
ENSG00000110848	CD69	3.76384	6.41505	1.70439
ENSG00000184743	ATL3	7.09454	12.0908	1.70424
ENSG00000139324	TMTC3	4.05421	6.90717	1.7037
ENSG00000171105	INSR	1.52292	2.58805	1.69941
ENSG00000114631	PODXL2	7.50628	12.7561	1.69939
ENSG00000015532	XYLT2	0.817149	1.38803	1.69863
ENSG00000170425	ADORA2B	1.35518	2.29256	1.6917
ENSG00000152952	PLOD2	4.66623	7.86396	1.68529
ENSG00000257923	CUX1	0.968731	1.62871	1.68128
ENSG00000062716	VMP1	11.1204	18.693	1.68096
ENSG00000145545	SRD5A1	0.823913	1.38385	1.67961
ENSG00000116218	NPHS2	3.57556	6.00079	1.67828
ENSG00000182985	CADM1	2.22502	3.73302	1.67775
ENSG00000113594	LIFR	2.81482	4.72083	1.67714
ENSG00000143815	LBR	9.83379	16.4717	1.67501
ENSG00000158270	COLEC12	1.83478	3.07278	1.67474
ENSG00000158089	GALNT14	1.08366	1.81327	1.67329
ENSG00000099904	ZDHHC8	0.776987	1.29739	1.66977
ENSG00000123684	LPGAT1	5.29785	8.8345	1.66756
ENSG00000213949	ITGA1	2.85036	4.74609	1.66509
ENSG00000143653	SCCPDH	16.0421	26.7113	1.66508
ENSG00000128052	KDR	5.18588	8.63188	1.6645
ENSG00000155918	RAET1L	1.16485	1.93701	1.66289
ENSG00000179241	LDLRAD3	2.96428	4.92881	1.66274
ENSG00000105894	PTN	4.29534	7.13916	1.66207
ENSG00000177464	GPR4	2.87783	4.78144	1.66147
ENSG00000130962	PRRG1	0.671131	1.11491	1.66123
ENSG00000113248	PCDHB15	0.822939	1.36552	1.65932
ENSG00000118257	NRP2	2.74886	4.54594	1.65375
ENSG00000174529	TMEM81	1.00632	1.66096	1.65053
ENSG00000099282	TSPAN15	3.98419	6.57141	1.64937
ENSG00000196312	HIATL2	1.76473	2.91052	1.64927
ENSG00000169252	ADRB2	0.866568	1.42903	1.64907
ENSG00000104689	TNFRSF10A	3.67757	6.059	1.64756
ENSG00000041982	TNC	6.29774	10.3716	1.64687
ENSG00000151233	GXYLT1	2.67953	4.40402	1.64358
ENSG00000172992	DCAKD	1.10496	1.81515	1.64273
ENSG00000162618	ADGRL4	11.3082	18.5728	1.64242
ENSG00000183723	CMTM4	2.40397	3.94175	1.63968
ENSG00000076356	PLXNA2	0.791375	1.29382	1.6349
ENSG00000267534	S1PR2	7.52158	12.2954	1.63468
ENSG00000154174	TOMM70A	9.49792	15.5072	1.6327
ENSG00000170961	HAS2	44.5056	72.5979	1.63121
ENSG00000139921	TMX1	15.1662	24.7152	1.62962
ENSG00000139163	ETNK1	9.11077	14.8436	1.62924
ENSG00000181830	SLC35C1	1.3957	2.27149	1.6275
ENSG00000065308	TRAM2	4.77105	7.761	1.62669
ENSG00000157570	TSPAN18	0.662341	1.07652	1.62533
ENSG00000257704	INAFM1	5.0772	8.24556	1.62404
ENSG00000136114	THSD1	0.828447	1.34415	1.62249
ENSG00000112902	SEMA5A	1.46938	2.37955	1.61942
ENSG00000101017	CD40	1.52008	2.46135	1.61922
ENSG00000177427	MIEF2	1.02622	1.66155	1.6191
ENSG00000152661	GJA1	20.5379	33.1332	1.61327
ENSG00000091039	OSBPL8	2.37514	3.83174	1.61327
ENSG00000113621	TXNDC15	1.42723	2.3013	1.61242
ENSG00000165996	HACD1	4.05392	6.53506	1.61203
ENSG00000104660	LEPROTL1	6.04752	9.73941	1.61048
ENSG00000163251	FZD5	1.9316	3.10854	1.60931
ENSG00000196937	FAM3C	9.12187	14.6433	1.6053
ENSG00000160588	MPZL3	0.949746	1.52405	1.60469
ENSG00000092969	TGFB2	2.05588	3.2967	1.60354
ENSG00000107897	ACBD5	1.44922	2.3191	1.60024
ENSG00000146904	EPHA1	0.993734	1.5891	1.59912
ENSG00000108947	EFNB3	1.87169	2.99191	1.59851
ENSG00000131634	TMEM204	4.79983	7.66397	1.59672
ENSG00000092445	TYRO3	1.06301	1.6971	1.59651
ENSG00000130193	THEM6	3.24383	5.17546	1.59548
ENSG00000049249	TNFRSF9	1.31449	2.09335	1.59252
ENSG00000145685	LHFPL2	5.26995	8.38303	1.59072
ENSG00000197147	LRRC8B	1.29568	2.0598	1.58975
ENSG00000184005	ST6GALNAC3	1.51667	2.40974	1.58884
ENSG00000259207	ITGB3	2.36533	3.75195	1.58622
ENSG00000130508	PXDN	7.61973	12.0862	1.58618
ENSG00000134352	IL6ST	6.66446	10.5664	1.58548
ENSG00000150403	TMCO3	4.19085	6.62265	1.58026
ENSG00000187513	GJA4	1.85603	2.92833	1.57774
ENSG00000197496	SLC2A10	0.840075	1.32475	1.57694
ENSG00000115159	GPD2	0.896152	1.41288	1.57661
ENSG00000197977	ELOVL2	0.714045	1.12569	1.5765
ENSG00000116138	DNAJC16	0.650148	1.02475	1.57618
ENSG00000174804	FZD4	3.86871	6.0915	1.57455
ENSG00000188064	WNT7B	0.653867	1.02863	1.57315
ENSG00000167130	DOLPP1	2.11113	3.31926	1.57226
ENSG00000170989	S1PR1	5.94166	9.33504	1.57112
ENSG00000172031	EPHX4	5.22304	8.20191	1.57033
ENSG00000111817	DSE	1.69297	2.65785	1.56993
ENSG00000237515	SHISA9	1.26189	1.98104	1.5699
ENSG00000007202	KIAA0100	1.79821	2.8215	1.56905
ENSG00000240184	PCDHGC3	0.807801	1.26337	1.56396
ENSG00000137845	ADAM10	4.71712	7.36988	1.56237
ENSG00000155850	SLC26A2	4.59391	7.1773	1.56235
ENSG00000183853	KIRREL	5.23214	8.17159	1.56181
ENSG00000059804	SLC2A3	3.83925	5.99379	1.56119
ENSG00000033867	SLC4A7	1.85163	2.88554	1.55838
ENSG00000146409	SLC18B1	4.46648	6.94836	1.55567
ENSG00000106025	TSPAN12	4.6823	7.28037	1.55487
ENSG00000129103	SUMF2	1.23319	1.91518	1.55304
ENSG00000175782	SLC35E3	0.834774	1.29572	1.55218
ENSG00000000003	TSPAN6	6.49211	10.0711	1.55128
ENSG00000143515	ATP8B2	1.15381	1.78911	1.55062
ENSG00000172159	FRMD3	0.747728	1.15929	1.55042
ENSG00000101384	JAG1	7.59586	11.7701	1.54954
ENSG00000146648	EGFR	2.85798	4.42853	1.54953
ENSG00000198792	TMEM184B	3.6887	5.70692	1.54714
ENSG00000057019	DCBLD2	21.8843	33.8216	1.54547
ENSG00000114120	SLC25A36	2.59013	3.99598	1.54277
ENSG00000139826	ABHD13	6.56246	10.1198	1.54208
ENSG00000196562	SULF2	1.23302	1.89878	1.53994
ENSG00000196187	TMEM63A	0.998534	1.5349	1.53715
ENSG00000185565	LSAMP	0.904146	1.38934	1.53663
ENSG00000130150	MOSPD2	1.82706	2.80445	1.53496
ENSG00000169439	SDC2	26.9374	41.1968	1.52935
ENSG00000131873	CHSY1	10.8287	16.5471	1.52808
ENSG00000014824	SLC30A9	5.65994	8.64773	1.52788
ENSG00000106799	TGFBR1	3.44235	5.25912	1.52777
ENSG00000170881	RNF139	12.2679	18.7044	1.52467
ENSG00000181634	TNFSF15	2.07672	3.16512	1.5241
ENSG00000101474	APMAP	16.2305	24.7311	1.52374
ENSG00000111962	UST	1.13156	1.72387	1.52345
ENSG00000084073	ZMPSTE24	28.6651	43.5904	1.52068
ENSG00000197479	PCDHB11	0.847065	1.28805	1.52061
ENSG00000157837	SPPL3	4.75519	7.22903	1.52024
ENSG00000102531	FNDC3A	3.96552	6.02595	1.51958
ENSG00000162738	VANGL2	1.68974	2.56253	1.51652
ENSG00000143315	PIGM	5.68625	8.60115	1.51262
ENSG00000143643	TTC13	1.09749	1.65876	1.51141
ENSG00000107731	UNC5B	1.79274	2.70509	1.50891
ENSG00000135048	TMEM2	1.15997	1.7489	1.50771
ENSG00000011028	MRC2	0.984074	1.48253	1.50653
ENSG00000176463	SLCO3A1	0.703193	1.05867	1.50552
ENSG00000187601	MAGEH1	14.1897	21.3451	1.50427
ENSG00000105726	ATP13A1	1.39238	2.09383	1.50377
ENSG00000171044	XKR6	0.691408	1.03945	1.50338
ENSG00000155304	HSPA13	21.725	32.5459	1.49809
ENSG00000155189	AGPAT5	8.57068	12.828	1.49673
ENSG00000173950	XXYLT1	1.76194	2.63502	1.49553
ENSG00000114554	PLXNA1	1.61498	2.41387	1.49467
ENSG00000005893	LAMP2	11.6376	17.3935	1.49459
ENSG00000206527	HACD2	7.18611	10.7393	1.49446
ENSG00000136160	EDNRB	2.86496	4.28107	1.49429
ENSG00000106460	TMEM106B	3.79754	5.66651	1.49215
ENSG00000163624	CDS1	3.80452	5.67634	1.492
ENSG00000134970	TMED7	24.3305	36.2903	1.49155
ENSG00000110852	CLEC2B	2.20909	3.29413	1.49117
ENSG00000104549	SQLE	19.2439	28.6543	1.48901
ENSG00000126821	SGPP1	11.2646	16.7641	1.4882
ENSG00000170006	TMEM154	1.37554	2.04329	1.48545
ENSG00000241697	TMEFF1	0.772456	1.14702	1.48489
ENSG00000106991	ENG	12.3952	18.3947	1.48402
ENSG00000100242	SUN2	0.905593	1.34391	1.48402
ENSG00000132718	SYT11	7.9893	11.8519	1.48347
ENSG00000148848	ADAM12	1.7982	2.6654	1.48226
ENSG00000085365	SCAMP1	3.30497	4.89463	1.48099
ENSG00000120217	CD274	1.11316	1.64597	1.47865
ENSG00000104290	FZD3	0.996214	1.47195	1.47754
ENSG00000109738	GLRB	1.11426	1.64623	1.47742
ENSG00000120708	TGFBI	5.39201	7.96427	1.47705
ENSG00000178904	DPY19L3	0.692023	1.02202	1.47686
ENSG00000223532	HLA-B	1.2406	1.83211	1.47679
ENSG00000130164	LDLR	3.15045	4.65054	1.47615
ENSG00000186017	ZNF566	0.71934	1.0611	1.4751
ENSG00000078596	ITM2A	2.58136	3.80707	1.47483
ENSG00000033170	FUT8	1.63537	2.40951	1.47337
ENSG00000141424	SLC39A6	11.5347	16.9699	1.4712
ENSG00000174132	FAM174A	3.71218	5.46022	1.47089
ENSG00000099250	NRP1	3.60339	5.29982	1.47079
ENSG00000090863	GLG1	2.90322	4.26404	1.46873
ENSG00000147383	NSDHL	3.95451	5.80112	1.46696
ENSG00000119688	ABCD4	0.819048	1.20072	1.466
ENSG00000186106	ANKRD46	1.31574	1.9274	1.46488
ENSG00000034677	RNF19A	2.86238	4.19073	1.46407
ENSG00000135776	ABCB10	4.62735	6.76437	1.46182
ENSG00000186908	ZDHHC17	1.28454	1.87769	1.46176
ENSG00000187676	B3GLCT	3.01134	4.40055	1.46133
ENSG00000101928	MOSPD1	5.59416	8.17066	1.46057
ENSG00000165379	LRFN5	1.31718	1.92306	1.45998
ENSG00000115604	IL18R1	1.20767	1.76012	1.45746
ENSG00000100147	CCDC134	1.16979	1.70215	1.4551
ENSG00000134313	KIDINS220	1.44211	2.09775	1.45464
ENSG00000163069	SGCB	10.7105	15.5626	1.45302
ENSG00000112893	MAN2A1	2.77158	4.01214	1.4476
ENSG00000111450	STX2	5.00646	7.24439	1.44701
ENSG00000070961	ATP2B1	3.8489	5.56663	1.44629
ENSG00000198874	TYW1	1.50212	2.17248	1.44627
ENSG00000147119	CHST7	2.44768	3.53961	1.44611
ENSG00000125848	FLRT3	4.60957	6.66569	1.44605
ENSG00000113161	HMGCR	5.52862	7.99265	1.44569
ENSG00000170017	ALCAM	7.33103	10.5982	1.44567
ENSG00000182272	B4GALNT4	1.25271	1.80988	1.44478
ENSG00000103489	XYLT1	1.12098	1.6195	1.44471
ENSG00000197965	MPZL1	10.0043	14.4389	1.44326
ENSG00000137726	FXYD6	0.788994	1.13756	1.44178
ENSG00000132182	NUP210	1.31842	1.89943	1.44069
ENSG00000181704	YIPF6	3.11215	4.48279	1.44042
ENSG00000162736	NCSTN	2.32961	3.35326	1.43941
ENSG00000136802	LRRC8A	8.53828	12.2894	1.43933
ENSG00000171204	TMEM126B	4.09423	5.88857	1.43826
ENSG00000117500	TMED5	6.20122	8.91854	1.43819
ENSG00000151715	TMEM45B	1.07381	1.54417	1.43803
ENSG00000173852	DPY19L1	4.54696	6.53631	1.43751
ENSG00000074695	LMAN1	23.8648	34.2947	1.43704
ENSG00000103257	SLC7A5	13.7744	19.7757	1.43568
ENSG00000152154	TMEM178A	1.07475	1.54225	1.43498
ENSG00000160785	SLC25A44	1.57744	2.26175	1.43381
ENSG00000165102	HGSNAT	3.50142	5.01689	1.43282
ENSG00000108219	TSPAN14	3.04953	4.36666	1.43191
ENSG00000213463	SYNJ2BP	3.98189	5.70007	1.4315
ENSG00000099194	SCD	30.3655	43.4649	1.43139
ENSG00000161682	FAM171A2	1.49135	2.13468	1.43137
ENSG00000117298	ECE1	2.66577	3.81406	1.43075
ENSG00000142192	APP	2.24975	3.2186	1.43065
ENSG00000157181	C1orf27	4.09318	5.85077	1.4294
ENSG00000119977	TCTN3	3.47645	4.96899	1.42933
ENSG00000166086	JAM3	3.11672	4.44876	1.42738
ENSG00000166265	CYYR1	6.30451	8.99866	1.42734
ENSG00000117335	CD46	2.6252	3.74573	1.42684
ENSG00000046604	DSG2	15.4469	21.9796	1.42292
ENSG00000163527	STT3B	15.6077	22.1894	1.4217
ENSG00000145817	YIPF5	9.28295	13.1692	1.41864
ENSG00000140943	MBTPS1	3.05967	4.33778	1.41773
ENSG00000108960	MMD	12.4495	17.62	1.41532
ENSG00000213694	S1PR3	2.6986	3.8153	1.41381
ENSG00000163933	RFT1	2.3965	3.38793	1.4137
ENSG00000154639	CXADR	11.5878	16.3752	1.41314
ENSG00000205423	CNEP1R1	1.62705	2.29912	1.41306
ENSG00000146842	TMEM209	2.79335	3.94568	1.41253
ENSG00000157315	TMED6	0.714694	1.00904	1.41185
ENSG00000162769	FLVCR1	2.95112	4.16427	1.41108
ENSG00000004399	PLXND1	0.987657	1.39251	1.40991
ENSG00000175893	ZDHHC21	2.86105	4.03023	1.40865
ENSG00000147676	MAL2	38.1528	53.7398	1.40854
ENSG00000079150	FKBP7	1.4408	2.02916	1.40836
ENSG00000133935	C14orf1	13.9698	19.6522	1.40676
ENSG00000169193	CCDC126	2.03491	2.86073	1.40583
ENSG00000173653	RCE1	2.22908	3.13135	1.40477
ENSG00000169905	TOR1AIP2	3.75556	5.27503	1.40459
ENSG00000184226	PCDH9	0.719074	1.00907	1.4033
ENSG00000174607	UGT8	2.90324	4.07332	1.40302
ENSG00000077232	DNAJC10	3.94094	5.5256	1.4021
ENSG00000205808	PPAPDC2	3.29032	4.61146	1.40152
ENSG00000197696	NMB	2.85559	4.00148	1.40128
ENSG00000213186	TRIM59	0.929601	1.30154	1.4001
ENSG00000198832	SELM	3.49792	4.89242	1.39867
ENSG00000160613	PCSK7	0.926621	1.296	1.39863
ENSG00000224982	TMEM233	0.80686	1.12797	1.39798
ENSG00000140157	NIPA2	4.35572	6.08893	1.39792
ENSG00000159164	SV2A	1.41216	1.97122	1.39589
ENSG00000104331	IMPAD1	13.6397	19.001	1.39306
ENSG00000115339	GALNT3	1.99901	2.78452	1.39295
ENSG00000169446	MMGT1	7.78709	10.8347	1.39136
ENSG00000090054	SPTLC1	8.3533	11.6207	1.39115
ENSG00000140983	RHOT2	1.16559	1.62148	1.39113
ENSG00000182667	NTM	1.83156	2.54743	1.39085
ENSG00000161638	ITGA5	11.1077	15.4455	1.39052
ENSG00000120802	TMPO	4.45051	6.18563	1.38987
ENSG00000157224	CLDN12	2.48892	3.4584	1.38952
ENSG00000099797	TECR	1.40258	1.94746	1.38849
ENSG00000171928	TVP23B	1.88593	2.61565	1.38693
ENSG00000213064	SFT2D2	3.91242	5.42443	1.38646
ENSG00000151135	TMEM263	5.07645	7.03498	1.38581
ENSG00000127990	SGCE	2.24016	3.10294	1.38514
ENSG00000140284	SLC27A2	0.774655	1.07273	1.38479
ENSG00000072954	TMEM38A	1.32548	1.83464	1.38414
ENSG00000172469	MANEA	2.3018	3.18355	1.38307
ENSG00000132406	TMEM128	5.9759	8.26306	1.38273
ENSG00000164828	SUN1	1.22009	1.68588	1.38177
ENSG00000133983	COX16	1.8994	2.62177	1.38031
ENSG00000111371	SLC38A1	10.0284	13.8212	1.3782
ENSG00000134910	STT3A	11.0283	15.1942	1.37774
ENSG00000103018	CYB5B	7.20914	9.92386	1.37657
ENSG00000164291	ARSK	1.26603	1.74046	1.37474
ENSG00000109572	CLCN3	1.38555	1.9043	1.3744
ENSG00000166479	TMX3	7.25167	9.96259	1.37383
ENSG00000184867	ARMCX2	1.83897	2.52563	1.37339
ENSG00000158604	TMED4	8.84289	12.1444	1.37335
ENSG00000140937	CDH11	4.19451	5.7569	1.37249
ENSG00000163681	SLMAP	2.38984	3.27988	1.37243
ENSG00000067167	TRAM1	40.5199	55.5897	1.37191
ENSG00000164073	MFSD8	1.03202	1.41573	1.37181
ENSG00000077147	TM9SF3	43.3618	59.4524	1.37108
ENSG00000155660	PDIA4	46.4564	63.6621	1.37036
ENSG00000093183	SEC22C	1.64515	2.25406	1.37012
ENSG00000196411	EPHB4	2.38919	3.27293	1.36989
ENSG00000164180	TMEM161B	0.854313	1.16908	1.36845
ENSG00000159063	ALG8	1.86258	2.54808	1.36804
ENSG00000205981	DNAJC19	2.72795	3.72938	1.3671
ENSG00000138448	ITGAV	8.19006	11.1955	1.36697
ENSG00000182580	EPHB3	0.810539	1.10689	1.36563
ENSG00000101464	PIGU	3.46808	4.73595	1.36558
ENSG00000113845	TIMMDC1	3.30915	4.51823	1.36538
ENSG00000148154	UGCG	89.4118	122.057	1.36511
ENSG00000180694	TMEM64	4.23467	5.76729	1.36192
ENSG00000143641	GALNT2	3.77175	5.13673	1.3619
ENSG00000198855	FICD	2.13018	2.89534	1.3592
ENSG00000072657	TRHDE	2.0311	2.75819	1.35798
ENSG00000169359	SLC33A1	2.95891	4.01751	1.35777
ENSG00000102967	DHODH	1.01022	1.37157	1.35769
ENSG00000174695	TMEM167A	12.7717	17.3368	1.35744
ENSG00000173926	42066	1.95677	2.65586	1.35727
ENSG00000185442	FAM174B	3.42774	4.64899	1.35629
ENSG00000125810	CD93	11.1333	15.0845	1.3549
ENSG00000213853	EMP2	1.60969	2.18018	1.35441
ENSG00000107779	BMPR1A	2.96965	4.01283	1.35128
ENSG00000116857	TMEM9	5.73606	7.74027	1.34941
ENSG00000086062	B4GALT1	8.43408	11.3761	1.34883
ENSG00000087301	TXNDC16	0.772807	1.04217	1.34855
ENSG00000164035	EMCN	1.39323	1.8769	1.34716
ENSG00000108582	CPD	3.64576	4.91075	1.34698
ENSG00000113441	LNPEP	1.71062	2.3022	1.34583
ENSG00000049130	KITLG	9.28779	12.4926	1.34505
ENSG00000082146	STRADB	1.65056	2.21682	1.34307
ENSG00000049245	VAMP3	19.2985	25.9109	1.34264
ENSG00000162604	TM2D1	3.27907	4.40115	1.3422
ENSG00000112149	CD83	3.24393	4.35357	1.34207
ENSG00000163703	CRELD1	1.1543	1.54887	1.34183
ENSG00000111711	GOLT1B	13.0343	17.4871	1.34162
ENSG00000165716	FAM69B	2.79555	3.74978	1.34134
ENSG00000169116	PARM1	1.46094	1.95948	1.34125
ENSG00000106771	TMEM245	4.0277	5.40122	1.34102
ENSG00000078124	ACER3	2.20911	2.96011	1.33996
ENSG00000092421	SEMA6A	1.07939	1.44625	1.33987
ENSG00000160408	ST6GALNAC6	1.1125	1.49059	1.33986
ENSG00000100335	MIEF1	2.67633	3.58492	1.33949
ENSG00000133657	ATP13A3	6.99234	9.36154	1.33883
ENSG00000163812	ZDHHC3	1.92726	2.57981	1.33859
ENSG00000110917	MLEC	13.8496	18.5371	1.33846
ENSG00000213625	LEPROT	10.924	14.6108	1.33749
ENSG00000157637	SLC38A10	1.87603	2.50803	1.33688
ENSG00000135916	ITM2C	13.6883	18.2992	1.33685
ENSG00000074582	BCS1L	1.15195	1.53848	1.33555
ENSG00000123131	PRDX4	42.1686	56.3002	1.33512
ENSG00000137038	TMEM261	6.28425	8.37295	1.33237
ENSG00000174951	FUT1	0.853689	1.13727	1.33218
ENSG00000163293	NIPAL1	4.80438	6.39854	1.33181
ENSG00000121039	RDH10	11.818	15.7193	1.33012
ENSG00000221968	FADS3	1.3003	1.72955	1.33011
ENSG00000074696	HACD3	8.81733	11.727	1.33
ENSG00000172572	PDE3A	3.22335	4.28675	1.32991
ENSG00000165476	REEP3	9.45263	12.5693	1.32971
ENSG00000164081	TEX264	1.15014	1.52905	1.32945
ENSG00000130511	SSBP4	3.14224	4.1767	1.32921
ENSG00000177917	ARL6IP6	9.63707	12.801	1.32831
ENSG00000169919	GUSB	1.6039	2.12905	1.32742
ENSG00000127418	FGFRL1	1.60113	2.12483	1.32708
ENSG00000163626	COX18	0.934664	1.23994	1.32662
ENSG00000125266	EFNB2	42.5939	56.4948	1.32636
ENSG00000135185	TMEM243	3.95645	5.24456	1.32557
ENSG00000105135	ILVBL	2.32734	3.08478	1.32545
ENSG00000170448	NFXL1	0.824296	1.09234	1.32518
ENSG00000124783	SSR1	11.0036	14.58	1.32502
ENSG00000100321	SYNGR1	0.817006	1.08199	1.32434
ENSG00000134851	TMEM165	11.8557	15.6923	1.32361
ENSG00000117479	SLC19A2	6.79333	8.99166	1.3236
ENSG00000152683	SLC30A6	1.25641	1.66295	1.32356
ENSG00000100263	RHBDD3	2.08099	2.75368	1.32326
ENSG00000145495	42069	3.71346	4.90967	1.32213
ENSG00000008282	SYPL1	15.9637	21.1041	1.322
ENSG00000173409	ARV1	1.04059	1.37518	1.32154
ENSG00000160746	ANO10	1.40617	1.8569	1.32054
ENSG00000106089	STX1A	0.82139	1.08447	1.32028
ENSG00000076641	PAG1	2.16796	2.8619	1.32009
ENSG00000173456	RNF26	13.055	17.2257	1.31947
ENSG00000117533	VAMP4	2.1058	2.77805	1.31924
ENSG00000165678	GHITM	52.2245	68.894	1.31919
ENSG00000090776	EFNB1	15.2833	20.1599	1.31908
ENSG00000109084	TMEM97	7.42291	9.78144	1.31774
ENSG00000058668	ATP2B4	1.6693	2.19934	1.31752
ENSG00000123179	EBPL	5.20312	6.85484	1.31745
ENSG00000087088	BAX	2.87766	3.79076	1.3173
ENSG00000068697	LAPTM4A	160.025	210.745	1.31695
ENSG00000136240	KDELR2	54.909	72.3036	1.31679
ENSG00000146802	TMEM168	2.81173	3.69937	1.31569
ENSG00000067113	PPAP2A	2.37852	3.12866	1.31538
ENSG00000132824	SERINC3	12.0564	15.8552	1.31508
ENSG00000100258	LMF2	3.56276	4.67851	1.31317
ENSG00000116793	PHTF1	1.26526	1.66056	1.31243
ENSG00000198060	42068	15.565	20.4261	1.31231
ENSG00000101856	PGRMC1	36.0915	47.359	1.31219
ENSG00000164414	SLC35A1	0.804128	1.05513	1.31215
ENSG00000159596	TMEM69	5.08086	6.66294	1.31138
ENSG00000135587	SMPD2	2.11662	2.77332	1.31026
ENSG00000086598	TMED2	75.5943	98.9448	1.30889
ENSG00000127324	TSPAN8	1.59927	2.09289	1.30865
ENSG00000053438	NNAT	9.3131	12.1846	1.30833
ENSG00000140443	IGF1R	2.22079	2.90547	1.3083
ENSG00000114395	CYB561D2	1.50092	1.9636	1.30827
ENSG00000171067	C11orf24	2.51592	3.29071	1.30795
ENSG00000130545	CRB3	4.21104	5.50475	1.30722
ENSG00000134375	TIMM17A	30.2608	39.5544	1.30712
ENSG00000052802	MSMO1	28.8658	37.7279	1.30701
ENSG00000100647	SUSD6	5.50301	7.19114	1.30676
ENSG00000180773	SLC36A4	5.54019	7.23656	1.30619
ENSG00000122643	NT5C3A	3.1443	4.10575	1.30577
ENSG00000197912	SPG7	1.48927	1.9437	1.30514
ENSG00000148110	HIATL1	12.6648	16.5273	1.30497
ENSG00000125841	NRSN2	2.50822	3.27227	1.30462
ENSG00000088812	ATRN	1.16201	1.51568	1.30436
ENSG00000164096	C4orf3	19.3806	25.2736	1.30406
ENSG00000138600	SPPL2A	7.00341	9.122	1.30251
ENSG00000120451	SNX19	1.51045	1.96678	1.30211
ENSG00000091317	CMTM6	30.8938	40.2271	1.30211
ENSG00000100036	SLC35E4	1.56873	2.04085	1.30096
ENSG00000159658	EFCAB14	7.80981	10.156	1.30042
ENSG00000104723	TUSC3	4.35162	5.65877	1.30038
ENSG00000162852	CNST	3.64189	4.73438	1.29998
ENSG00000156642	NPTN	6.50631	8.45183	1.29902
ENSG00000065243	PKN2	7.25885	9.42695	1.29868
ENSG00000171612	SLC25A33	5.99141	7.77637	1.29792
ENSG00000170088	TMEM192	1.57892	2.0483	1.29728
ENSG00000137414	FAM8A1	4.37707	5.67625	1.29681
ENSG00000158966	CACHD1	0.798355	1.03502	1.29645
ENSG00000163683	SMIM14	2.98561	3.86919	1.29595
ENSG00000162976	PQLC3	0.833273	1.07875	1.29459
ENSG00000107281	NPDC1	2.4463	3.16646	1.29439
ENSG00000050130	JKAMP	1.99552	2.58297	1.29438
ENSG00000123983	ACSL3	9.12662	11.8076	1.29375
ENSG00000180488	FAM73A	1.85488	2.39828	1.29295
ENSG00000185344	ATP6V0A2	2.26195	2.92277	1.29215
ENSG00000165272	AQP3	2.34093	3.02352	1.29159
ENSG00000006042	TMEM98	8.26777	10.6759	1.29127
ENSG00000112697	TMEM30A	22.1456	28.5876	1.29089
ENSG00000160131	VMA21	14.0203	18.0966	1.29075
ENSG00000162576	MXRA8	2.52517	3.2585	1.29041
ENSG00000136052	SLC41A2	2.04853	2.64092	1.28918
ENSG00000131188	PRR7	2.09793	2.70303	1.28843
ENSG00000016864	GLT8D1	1.6175	2.08357	1.28815
ENSG00000066455	GOLGA5	6.33248	8.15653	1.28805
ENSG00000159714	ZDHHC1	0.982443	1.26513	1.28774
ENSG00000136026	CKAP4	48.5475	62.507	1.28754
ENSG00000102158	MAGT1	6.43932	8.28984	1.28738
ENSG00000188725	SMIM15	27.6355	35.5539	1.28653
ENSG00000169241	SLC50A1	2.13956	2.75202	1.28625
ENSG00000101290	CDS2	3.11284	4.00271	1.28587
ENSG00000170348	TMED10	27.8138	35.7621	1.28577
ENSG00000126062	TMEM115	18.816	24.1925	1.28574
ENSG00000196715	VKORC1L1	7.70025	9.89427	1.28493
ENSG00000170837	GPR27	5.89976	7.57616	1.28415
ENSG00000112655	PTK7	0.921039	1.18149	1.28278
ENSG00000152558	TMEM123	27.9487	35.837	1.28224
ENSG00000071537	SEL1L	6.28209	8.04584	1.28076
ENSG00000134294	SLC38A2	22.4197	28.6978	1.28002
ENSG00000143252	SDHC	2.42631	3.10554	1.27994
ENSG00000116133	DHCR24	23.623	30.2317	1.27975
ENSG00000125912	NCLN	6.46543	8.26952	1.27904
ENSG00000135317	SNX14	1.53287	1.96017	1.27876
ENSG00000136295	TTYH3	3.54361	4.52773	1.27772
ENSG00000138696	BMPR1B	1.67671	2.14224	1.27765
ENSG00000139514	SLC7A1	13.7148	17.5177	1.27729
ENSG00000166575	TMEM135	1.02645	1.31091	1.27712
ENSG00000204070	SYS1	2.92629	3.73677	1.27697
ENSG00000138821	SLC39A8	1.43992	1.83824	1.27663
ENSG00000166250	CLMP	13.605	17.356	1.27571
ENSG00000125657	TNFSF9	2.49851	3.18706	1.27558
ENSG00000070214	SLC44A1	1.73888	2.21718	1.27506
ENSG00000145996	CDKAL1	2.89034	3.68352	1.27442
ENSG00000081923	ATP8B1	1.99487	2.54195	1.27425
ENSG00000100216	TOMM22	41.4488	52.789	1.27359
ENSG00000144741	SLC25A26	1.44533	1.83985	1.27296
ENSG00000144320	KIAA1715	1.03367	1.3145	1.27168
ENSG00000151348	EXT2	5.5839	7.09214	1.2701
ENSG00000091947	TMEM101	2.74912	3.49089	1.26982
ENSG00000184292	TACSTD2	62.388	79.1482	1.26864
ENSG00000162407	PPAP2B	22.6703	28.7436	1.2679
ENSG00000178343	SHISA3	11.7881	14.9417	1.26752
ENSG00000110218	PANX1	5.13783	6.50808	1.2667
ENSG00000027697	IFNGR1	11.5749	14.6444	1.26519
ENSG00000131779	PEX11B	4.37031	5.52881	1.26508
ENSG00000125304	TM9SF2	60.268	76.2277	1.26481
ENSG00000137207	YIPF3	4.73631	5.98781	1.26424
ENSG00000170540	ARL6IP1	28.9351	36.58	1.26421
ENSG00000090020	SLC9A1	1.83871	2.32406	1.26396
ENSG00000170558	CDH2	13.3948	16.9283	1.26379
ENSG00000113719	ERGIC1	1.64972	2.08435	1.26346
ENSG00000177119	ANO6	4.0141	5.07075	1.26323
ENSG00000198898	CAPZA2	24.3904	30.807	1.26308
ENSG00000108587	GOSR1	3.83313	4.84011	1.26271
ENSG00000026652	AGPAT4	1.09149	1.3781	1.26258
ENSG00000170385	SLC30A1	8.65456	10.9074	1.2603
ENSG00000171208	NETO2	6.68501	8.42381	1.2601
ENSG00000176834	VSIG10	0.904533	1.13944	1.2597
ENSG00000169851	PCDH7	1.54829	1.94915	1.25891
ENSG00000142949	PTPRF	3.24283	4.08208	1.2588
ENSG00000005108	THSD7A	2.84914	3.58403	1.25794
ENSG00000107566	ERLIN1	3.61801	4.54822	1.25711
ENSG00000144959	NCEH1	5.31405	6.68016	1.25708
ENSG00000177054	ZDHHC13	1.728	2.17198	1.25693
ENSG00000136986	DERL1	5.86877	7.37348	1.25639
ENSG00000133065	SLC41A1	2.97527	3.73347	1.25483
ENSG00000182093	WRB	4.14153	5.19568	1.25453
ENSG00000204160	ZDHHC18	3.47795	4.35876	1.25326
ENSG00000021574	SPAST	1.59801	2.00192	1.25276
ENSG00000183018	SPNS2	2.934	3.67554	1.25274
ENSG00000160606	TLCD1	0.922008	1.15495	1.25265
ENSG00000117620	SLC35A3	1.20597	1.51054	1.25256
ENSG00000146859	TMEM140	1.44235	1.80491	1.25137
ENSG00000070081	NUCB2	2.26153	2.82968	1.25122
ENSG00000010278	CD9	12.8458	16.0718	1.25113
ENSG00000176410	DNAJC30	2.79434	3.49606	1.25112
ENSG00000137500	CCDC90B	2.1213	2.65252	1.25042
ENSG00000244038	DDOST	21.9077	27.3824	1.2499
ENSG00000106392	C1GALT1	2.82673	3.52812	1.24812
ENSG00000130821	SLC6A8	2.47001	3.08263	1.24802
ENSG00000173905	GOLIM4	8.55125	10.6719	1.248
ENSG00000077943	ITGA8	1.38602	1.72829	1.24694
ENSG00000058262	SEC61A1	25.4062	31.6728	1.24665
ENSG00000120675	DNAJC15	6.522	8.13056	1.24663
ENSG00000170113	NIPA1	1.095	1.36476	1.24635
ENSG00000104635	SLC39A14	10.2237	12.7399	1.24611
ENSG00000007908	SELE	5.27283	6.56765	1.24556
ENSG00000167700	MFSD3	3.42657	4.26764	1.24546
ENSG00000162512	SDC3	4.73043	5.88816	1.24474
ENSG00000170310	STX8	3.72825	4.63961	1.24445
ENSG00000177542	SLC25A22	0.988025	1.22937	1.24427
ENSG00000243279	PRAF2	8.21163	10.2129	1.24372
ENSG00000158292	GPR153	2.19161	2.72495	1.24335
ENSG00000157916	RER1	8.9793	11.1644	1.24335
ENSG00000103978	TMEM87A	3.91269	4.86418	1.24318
ENSG00000136816	TOR1B	4.60013	5.71834	1.24308
ENSG00000104341	LAPTM4B	42.667	53.0311	1.24291
ENSG00000198856	OSTC	78.9445	98.0858	1.24247
ENSG00000198818	SFT2D1	11.519	14.3108	1.24236
ENSG00000138073	PREB	4.26575	5.29729	1.24182
ENSG00000186480	INSIG1	42.9311	53.1924	1.23902
ENSG00000114544	SLC41A3	0.989627	1.22503	1.23787
ENSG00000184992	BRI3BP	2.6424	3.26801	1.23676
ENSG00000156966	B3GNT7	0.998633	1.23445	1.23614
ENSG00000240849	TMEM189	3.24583	4.00956	1.23529
ENSG00000110660	SLC35F2	7.27568	8.98428	1.23484
ENSG00000003989	SLC7A2	1.27469	1.5735	1.23442
ENSG00000144136	SLC20A1	9.01578	11.125	1.23395
ENSG00000166900	STX3	6.74083	8.31735	1.23388
ENSG00000172269	DPAGT1	1.93565	2.38732	1.23334
ENSG00000119888	EPCAM	64.7509	79.8478	1.23315
ENSG00000090686	USP48	2.01748	2.48759	1.23302
ENSG00000253457	SMIM18	0.948771	1.1692	1.23233
ENSG00000164051	CCDC51	1.84734	2.27599	1.23204
ENSG00000134871	COL4A2	41.2943	50.8553	1.23153
ENSG00000138942	RNF185	1.49285	1.83773	1.23102
ENSG00000116729	WLS	2.64249	3.25109	1.23031
ENSG00000197586	ENTPD6	2.00364	2.4651	1.23031
ENSG00000148719	DNAJB12	2.37484	2.92165	1.23025
ENSG00000114739	ACVR2B	1.78242	2.1919	1.22973
ENSG00000065600	TMEM206	2.7407	3.36894	1.22923
ENSG00000118762	PKD2	3.6785	4.5195	1.22863
ENSG00000178607	ERN1	1.34151	1.64815	1.22857
ENSG00000104853	CLPTM1	2.44345	3.00176	1.22849
ENSG00000126858	RHOT1	1.0092	1.239	1.2277
ENSG00000152127	MGAT5	0.930254	1.14179	1.22739
ENSG00000075790	BCAP29	2.67058	3.27632	1.22682
ENSG00000198689	SLC9A6	1.01816	1.24699	1.22475
ENSG00000150938	CRIM1	19.1353	23.4356	1.22474
ENSG00000089057	SLC23A2	1.04634	1.28068	1.22396
ENSG00000162694	EXTL2	1.18509	1.4496	1.2232
ENSG00000116815	CD58	4.4307	5.41869	1.22299
ENSG00000198833	UBE2J1	39.031	47.7133	1.22245
ENSG00000174851	YIF1A	9.8449	12.0327	1.22223
ENSG00000105767	CADM4	3.13473	3.83111	1.22215
ENSG00000081087	OSTM1	3.87725	4.73556	1.22137
ENSG00000137824	RMDN3	3.43943	4.20011	1.22117
ENSG00000083857	FAT1	3.93229	4.80094	1.2209
ENSG00000148175	STOM	17.0339	20.7931	1.22069
ENSG00000168476	REEP4	1.50536	1.83302	1.21767
ENSG00000164040	PGRMC2	5.32298	6.47823	1.21703
ENSG00000189050	RNFT1	1.24014	1.50915	1.21692
ENSG00000115084	SLC35F5	3.01997	3.67384	1.21651
ENSG00000124532	MRS2	3.00133	3.64832	1.21557
ENSG00000169508	GPR183	14.436	17.5443	1.21532
ENSG00000159199	ATP5G1	11.4284	13.8777	1.21432
ENSG00000141429	GALNT1	12.1887	14.7841	1.21294
ENSG00000171227	TMEM37	0.891373	1.08107	1.21282
ENSG00000054277	OPN3	2.70292	3.2733	1.21103
ENSG00000119820	YIPF4	5.69035	6.89095	1.21099
ENSG00000159110	IFNAR2	0.97357	1.17768	1.20965
ENSG00000136156	ITM2B	38.1428	46.1166	1.20905
ENSG00000164484	TMEM200A	1.81795	2.19717	1.2086
ENSG00000070614	NDST1	1.84788	2.23334	1.2086
ENSG00000149418	ST14	7.51478	9.0784	1.20807
ENSG00000164168	TMEM184C	6.13081	7.40644	1.20807
ENSG00000170876	TMEM43	31.469	38.0052	1.2077
ENSG00000155099	TMEM55A	2.77242	3.34597	1.20688
ENSG00000156471	PTDSS1	9.40568	11.3501	1.20673
ENSG00000221909	FAM200A	2.54096	3.06487	1.20618
ENSG00000104219	ZDHHC2	5.35053	6.45228	1.20591
ENSG00000128463	EMC4	8.33174	10.0369	1.20466
ENSG00000120697	ALG5	14.3197	17.2445	1.20425
ENSG00000117362	APH1A	6.35027	7.64657	1.20413
ENSG00000029364	SLC39A9	3.66492	4.40946	1.20315
ENSG00000100612	DHRS7	4.74329	5.70436	1.20262
ENSG00000125827	TMX4	7.55374	9.08386	1.20256
ENSG00000134285	FKBP11	1.58446	1.90521	1.20244
ENSG00000198108	CHSY3	1.46209	1.75666	1.20148
ENSG00000128699	ORMDL1	6.62419	7.95657	1.20114
ENSG00000135914	HTR2B	1.974	2.37051	1.20087
ENSG00000265808	SEC22B	3.98275	4.78165	1.20059
ENSG00000133872	SARAF	9.01179	10.817	1.20032
ENSG00000145354	CISD2	12.261	14.7166	1.20028
ENSG00000198937	CCDC167	30.2541	36.3078	1.2001
ENSG00000205213	LGR4	7.15294	8.58084	1.19962
ENSG00000119537	KDSR	6.99837	8.39103	1.199
ENSG00000197081	IGF2R	5.46416	6.55113	1.19893
ENSG00000131724	IL13RA1	14.2937	17.1333	1.19866
ENSG00000171503	ETFDH	1.36273	1.63106	1.19691
ENSG00000071189	SNX13	1.24755	1.49311	1.19683
ENSG00000130202	PVRL2	22.7358	27.2109	1.19683
ENSG00000129925	TMEM8A	6.66645	7.97619	1.19647
ENSG00000182197	EXT1	9.94932	11.9036	1.19642
ENSG00000181061	HIGD1A	24.5228	29.3366	1.1963
ENSG00000164647	STEAP1	1.59307	1.90489	1.19573
ENSG00000156599	ZDHHC5	6.41793	7.67184	1.19538
ENSG00000129636	ITFG1	2.40506	2.87416	1.19505
ENSG00000156026	MCU	2.06279	2.46367	1.19434
ENSG00000135452	TSPAN31	1.17948	1.40842	1.1941
ENSG00000141458	NPC1	3.37549	4.02999	1.1939
ENSG00000182220	ATP6AP2	22.4761	26.8091	1.19278
ENSG00000163513	TGFBR2	13.2325	15.7804	1.19255
ENSG00000176485	PLA2G16	2.17848	2.59781	1.19249
ENSG00000156162	DPY19L4	2.20259	2.62577	1.19213
ENSG00000164251	F2RL1	45.0899	53.6989	1.19093
ENSG00000135503	ACVR1B	1.16282	1.38418	1.19036
ENSG00000116209	TMEM59	8.75516	10.4194	1.19008
ENSG00000156453	PCDH1	1.37841	1.63983	1.18965
ENSG00000062038	CDH3	2.55694	3.04087	1.18926
ENSG00000155957	TMBIM4	2.35778	2.80388	1.1892
ENSG00000138018	EPT1	3.17507	3.77483	1.18889
ENSG00000143036	SLC44A3	0.944798	1.12308	1.1887
ENSG00000160752	FDPS	2.25967	2.68553	1.18846
ENSG00000114988	LMAN2L	3.16834	3.76389	1.18797
ENSG00000156171	DRAM2	2.1722	2.58031	1.18788
ENSG00000168575	SLC20A2	4.97443	5.90847	1.18777
ENSG00000166881	NEMP1	0.973792	1.15641	1.18753
ENSG00000101443	WFDC2	18.4025	21.8452	1.18708
ENSG00000068366	ACSL4	8.40794	9.9651	1.1852
ENSG00000170522	ELOVL6	1.9488	2.3084	1.18452
ENSG00000116704	SLC35D1	2.94017	3.48113	1.18399
ENSG00000127526	SLC35E1	2.78051	3.29103	1.1836
ENSG00000072849	DERL2	10.2941	12.1769	1.1829
ENSG00000100528	CNIH1	15.8738	18.7769	1.18289
ENSG00000108523	RNF167	2.72202	3.21894	1.18256
ENSG00000155256	ZFYVE27	0.886938	1.04757	1.18111
ENSG00000101236	RNF24	4.02187	4.7487	1.18072
ENSG00000007384	RHBDF1	1.55105	1.83126	1.18066
ENSG00000182534	MXRA7	3.33011	3.9317	1.18065
ENSG00000198743	SLC5A3	8.2726	9.76542	1.18045
ENSG00000184785	SMIM10	1.34898	1.5924	1.18044
ENSG00000101974	ATP11C	1.24686	1.47007	1.17901
ENSG00000198843	SELT	14.3779	16.9412	1.17828
ENSG00000101558	VAPA	22.9001	26.9781	1.17808
ENSG00000173638	SLC19A1	1.5944	1.8783	1.17806
ENSG00000166136	NDUFB8	6.78795	7.99185	1.17736
ENSG00000153292	ADGRF1	1.65546	1.94674	1.17595
ENSG00000088766	CRLS1	6.57245	7.72231	1.17495
ENSG00000135956	TMEM127	6.71962	7.89261	1.17456
ENSG00000133318	RTN3	5.13247	6.02639	1.17417
ENSG00000148468	FAM171A1	12.5556	14.7368	1.17372
ENSG00000110108	TMEM109	24.1303	28.2852	1.17218
ENSG00000050393	MCUR1	7.07524	8.29308	1.17213
ENSG00000157593	SLC35B2	3.38757	3.96938	1.17175
ENSG00000173890	GPR160	0.966326	1.13089	1.1703
ENSG00000154518	ATP5G3	19.5302	22.8525	1.17012
ENSG00000115204	MPV17	1.36328	1.5948	1.16983
ENSG00000132670	PTPRA	2.76259	3.23155	1.16975
ENSG00000121989	ACVR2A	2.6095	3.05155	1.1694
ENSG00000265354	TIMM23	72.6426	84.9403	1.16929
ENSG00000150093	ITGB1	32.0003	37.3593	1.16746
ENSG00000055211	GINM1	24.1408	28.1745	1.16709
ENSG00000248487	ABHD14A	1.30027	1.51753	1.16708
ENSG00000143324	XPR1	2.7858	3.25111	1.16703
ENSG00000172339	ALG14	1.63658	1.90837	1.16608
ENSG00000122873	CISD1	12.1068	14.1101	1.16547
ENSG00000175048	ZDHHC14	1.785	2.07891	1.16465
ENSG00000143198	MGST3	5.17466	6.02313	1.16397
ENSG00000104998	IL27RA	4.47285	5.20375	1.16341
ENSG00000141349	G6PC3	2.60092	3.02505	1.16307
ENSG00000039068	CDH1	2.92704	3.40366	1.16284
ENSG00000124067	SLC12A4	1.04828	1.21827	1.16217
ENSG00000175283	DOLK	9.98244	11.6004	1.16208
ENSG00000118363	SPCS2	9.877	11.474	1.16169
ENSG00000101363	MANBAL	7.44726	8.64866	1.16132
ENSG00000155463	OXA1L	2.06922	2.40238	1.16101
ENSG00000164574	GALNT10	1.35366	1.57091	1.16049
ENSG00000197208	SLC22A4	1.9636	2.27864	1.16044
ENSG00000147155	EBP	6.24285	7.24418	1.1604
ENSG00000124155	PIGT	6.44713	7.48001	1.16021
ENSG00000126777	KTN1	6.5246	7.56108	1.15886
ENSG00000163902	RPN1	44.3474	51.3895	1.15879
ENSG00000124164	VAPB	2.66235	3.08493	1.15873
ENSG00000075415	SLC25A3	16.6837	19.3303	1.15863
ENSG00000010270	STARD3NL	9.56897	11.086	1.15854
ENSG00000182107	TMEM30B	2.65759	3.07834	1.15832
ENSG00000103044	HAS3	1.95305	2.25871	1.1565
ENSG00000164054	SHISA5	5.44787	6.29996	1.15641
ENSG00000185716	C16orf52	2.42707	2.80379	1.15521
ENSG00000143753	DEGS1	25.5674	29.5131	1.15433
ENSG00000115486	GGCX	1.91385	2.2092	1.15432
ENSG00000102471	NDFIP2	10.4368	12.0391	1.15353
ENSG00000127948	POR	2.06991	2.38751	1.15344
ENSG00000181773	GPR3	2.33187	2.68876	1.15305
ENSG00000184163	FAM132A	0.942975	1.08601	1.15169
ENSG00000131943	C19orf12	1.83681	2.11475	1.15132
ENSG00000130303	BST2	21.2032	24.3996	1.15075
ENSG00000173230	GOLGB1	2.62463	3.01844	1.15004
ENSG00000136720	HS6ST1	2.75807	3.17106	1.14974
ENSG00000120256	LRP11	4.06759	4.67454	1.14922
ENSG00000102996	MMP15	1.13127	1.29998	1.14912
ENSG00000085871	MGST2	1.33449	1.53242	1.14832
ENSG00000160886	LY6K	3.7029	4.25167	1.1482
ENSG00000163479	SSR2	12.5663	14.4255	1.14795
ENSG00000027847	B4GALT7	2.24796	2.58029	1.14784
ENSG00000176087	SLC35A4	6.13292	7.03896	1.14773
ENSG00000134049	IER3IP1	24.4486	28.0563	1.14756
ENSG00000158769	F11R	4.47411	5.13393	1.14748
ENSG00000105971	CAV2	11.1076	12.7434	1.14728
ENSG00000177283	FZD8	5.61423	6.43096	1.14548
ENSG00000113070	HBEGF	28.7229	32.8967	1.14531
ENSG00000173726	TOMM20	36.9756	42.3194	1.14452
ENSG00000115652	UXS1	3.5635	4.07617	1.14387
ENSG00000158156	XKR8	2.45117	2.80323	1.14363
ENSG00000146416	AIG1	2.81072	3.21299	1.14312
ENSG00000179820	MYADM	10.1988	11.6499	1.14228
ENSG00000090339	ICAM1	14.2456	16.2717	1.14222
ENSG00000114850	SSR3	27.6643	31.5872	1.14181
ENSG00000102119	EMD	1.73115	1.97267	1.13952
ENSG00000149547	EI24	11.8759	13.5318	1.13944
ENSG00000168758	SEMA4C	1.03139	1.17395	1.13822
ENSG00000089693	MLF2	21.2356	24.1678	1.13808
ENSG00000197136	PCNXL3	2.08996	2.37754	1.1376
ENSG00000140612	SEC11A	8.90839	10.1329	1.13746
ENSG00000116237	ICMT	6.33593	7.20157	1.13662
ENSG00000147649	MTDH	28.2087	32.0299	1.13546
ENSG00000108639	SYNGR2	8.46129	9.60295	1.13493
ENSG00000135845	PIGC	4.35865	4.94325	1.13412
ENSG00000164294	GPX8	3.11392	3.53118	1.134
ENSG00000140931	CMTM3	6.21368	7.04412	1.13365
ENSG00000144746	ARL6IP5	27.1161	30.7323	1.13336
ENSG00000171155	C1GALT1C1	8.62013	9.76517	1.13283
ENSG00000093010	COMT	7.32431	8.29615	1.13269
ENSG00000103089	FA2H	0.953891	1.07994	1.13215
ENSG00000168899	VAMP5	20.2614	22.9376	1.13208
ENSG00000129562	DAD1	88.2915	99.9209	1.13172
ENSG00000147535	PPAPDC1B	2.4568	2.77796	1.13072
ENSG00000025796	SEC63	9.75763	11.0307	1.13047
ENSG00000143418	CERS2	4.18686	4.72892	1.12947
ENSG00000104154	SLC30A4	1.5457	1.74577	1.12943
ENSG00000128274	A4GALT	1.60546	1.81295	1.12924
ENSG00000164751	PEX2	3.56105	4.02057	1.12904
ENSG00000013588	GPRC5A	25.0797	28.3036	1.12855
ENSG00000160712	IL6R	1.83551	2.07015	1.12783
ENSG00000165264	NDUFB6	39.2636	44.2723	1.12756
ENSG00000136247	ZDHHC4	2.0971	2.3644	1.12747
ENSG00000179314	WSCD1	0.983254	1.10796	1.12683
ENSG00000111843	TMEM14C	29.5296	33.2332	1.12542
ENSG00000081307	UBA5	2.48655	2.79747	1.12504
ENSG00000144369	FAM171B	1.82998	2.05597	1.1235
ENSG00000163814	CDCP1	12.4955	14.0324	1.12299
ENSG00000112378	PERP	31.2201	35.0536	1.12279
ENSG00000122863	CHST3	5.14437	5.77598	1.12278
ENSG00000122378	FAM213A	7.07316	7.93319	1.12159
ENSG00000197324	LRP10	8.5567	9.59217	1.12101
ENSG00000166145	SPINT1	7.27057	8.14642	1.12046
ENSG00000109321	AREG	4.50805	5.04746	1.11965
ENSG00000156671	SAMD8	2.39213	2.67769	1.11937
ENSG00000110492	MDK	11.9986	13.4305	1.11934
ENSG00000120279	MYCT1	3.71378	4.15531	1.11889
ENSG00000109586	GALNT7	3.1579	3.53323	1.11885
ENSG00000151665	PIGF	1.29239	1.44595	1.11882
ENSG00000165389	SPTSSA	32.0585	35.8673	1.11881
ENSG00000175193	PARL	5.70689	6.38389	1.11863
ENSG00000185201	IFITM2	37.2523	41.6666	1.1185
ENSG00000100714	MTHFD1	2.53962	2.83985	1.11822
ENSG00000074527	NTN4	4.20008	4.69655	1.1182
ENSG00000149084	HSD17B12	8.59618	9.61025	1.11797
ENSG00000131507	NDFIP1	10.9878	12.2776	1.11739
ENSG00000120942	UBIAD1	5.1829	5.78955	1.11705
ENSG00000124786	SLC35B3	9.33818	10.4285	1.11676
ENSG00000219438	FAM19A5	2.56694	2.86615	1.11656
ENSG00000171135	JAGN1	26.4508	29.5321	1.11649
ENSG00000133874	RNF122	1.38085	1.54136	1.11624
ENSG00000213995	CARKD	3.13549	3.49877	1.11586
ENSG00000132432	SEC61G	49.3378	55.0358	1.11549
ENSG00000204178	TMEM57	3.89325	4.33755	1.11412
ENSG00000163956	LRPAP1	9.01517	10.0405	1.11373
ENSG00000139679	LPAR6	1.26171	1.40445	1.11313
ENSG00000173915	USMG5	58.33	64.9178	1.11294
ENSG00000157168	NRG1	1.46923	1.63473	1.11264
ENSG00000139629	GALNT6	1.17484	1.30703	1.11252
ENSG00000179542	SLITRK4	4.33217	4.81881	1.11233
ENSG00000142166	IFNAR1	11.9031	13.2401	1.11232
ENSG00000003056	M6PR	4.799	5.33676	1.11206
ENSG00000185885	IFITM1	5.5206	6.13787	1.11181
ENSG00000001461	NIPAL3	1.1582	1.28705	1.11125
ENSG00000123146	ADGRE5	1.47636	1.63996	1.11081
ENSG00000177697	CD151	8.35105	9.27363	1.11048
ENSG00000109133	TMEM33	9.03496	10.0326	1.11042
ENSG00000137575	SDCBP	20.843	23.103	1.10843
ENSG00000135390	ATP5G2	12.6785	14.0423	1.10757
ENSG00000147003	TMEM27	2.25893	2.49936	1.10644
ENSG00000169223	LMAN2	22.8809	25.3151	1.10639
ENSG00000184840	TMED9	53.6233	59.3052	1.10596
ENSG00000151366	NDUFC2	12.2321	13.5219	1.10544
ENSG00000138085	ATRAID	10.1693	11.237	1.10499
ENSG00000184697	CLDN6	106.758	117.961	1.10494
ENSG00000159461	AMFR	6.32488	6.9854	1.10443
ENSG00000071553	ATP6AP1	5.70905	6.3038	1.10418
ENSG00000111897	SERINC1	59.4338	65.618	1.10405
ENSG00000116685	KIAA2013	7.81141	8.62404	1.10403
ENSG00000145740	SLC30A5	3.88654	4.28711	1.10307
ENSG00000176454	LPCAT4	0.951072	1.04886	1.10282
ENSG00000134153	EMC7	40.279	44.3777	1.10176
ENSG00000164187	LMBRD2	1.26076	1.38893	1.10166
ENSG00000111412	C12orf49	4.50425	4.96068	1.10133
ENSG00000149177	PTPRJ	1.22969	1.35395	1.10105
ENSG00000115310	RTN4	19.4149	21.366	1.1005
ENSG00000162729	IGSF8	3.30512	3.63559	1.09999
ENSG00000144867	SRPRB	23.8902	26.2757	1.09985
ENSG00000121057	AKAP1	0.947127	1.04162	1.09977
ENSG00000017260	ATP2C1	1.19566	1.31309	1.09821
ENSG00000165591	FAAH2	1.64011	1.80029	1.09766
ENSG00000239305	RNF103	1.7924	1.96577	1.09672
ENSG00000145569	FAM105A	1.36652	1.49739	1.09577
ENSG00000137210	TMEM14B	5.00948	5.48655	1.09523
ENSG00000159346	ADIPOR1	19.7078	21.575	1.09474
ENSG00000105520	LPPR2	2.10285	2.30108	1.09427
ENSG00000117868	ESYT2	4.71001	5.1521	1.09386
ENSG00000124145	SDC4	116.325	127.148	1.09303
ENSG00000205155	PSENEN	5.16785	5.6482	1.09295
ENSG00000168569	TMEM223	8.58623	9.38359	1.09286
ENSG00000137692	DCUN1D5	8.47313	9.25768	1.09259
ENSG00000165685	TMEM52B	1.70424	1.86086	1.0919
ENSG00000189043	NDUFA4	76.0631	82.978	1.09091
ENSG00000183605	SFXN4	3.83652	4.18507	1.09085
ENSG00000109180	OCIAD1	4.62256	5.04054	1.09042
ENSG00000080815	PSEN1	3.50068	3.81046	1.08849
ENSG00000172270	BSG	22.9444	24.9438	1.08714
ENSG00000080189	SLC35C2	1.60495	1.74167	1.08518
ENSG00000183726	TMEM50A	22.9305	24.879	1.08498
ENSG00000114902	SPCS1	15.2519	16.5373	1.08428
ENSG00000164023	SGMS2	5.56828	6.03666	1.08412
ENSG00000240857	RDH14	15.2637	16.5437	1.08386
ENSG00000138760	SCARB2	12.1486	13.1671	1.08384
ENSG00000244045	TMEM199	1.32731	1.43723	1.08281
ENSG00000228405	RNF5	6.43566	6.96499	1.08225
ENSG00000176894	PXMP2	2.66524	2.88314	1.08176
ENSG00000172057	ORMDL3	1.9301	2.08754	1.08157
ENSG00000119787	ATL2	1.47287	1.59281	1.08143
ENSG00000068650	ATP11A	0.966683	1.04479	1.0808
ENSG00000106688	SLC1A1	1.69594	1.83231	1.08041
ENSG00000163297	ANTXR2	2.52406	2.72529	1.07972
ENSG00000154764	WNT7A	2.58994	2.79454	1.079
ENSG00000101337	TM9SF4	3.43447	3.70572	1.07898
ENSG00000005022	SLC25A5	150.281	162.129	1.07884
ENSG00000135750	KCNK1	5.38724	5.80979	1.07844
ENSG00000171603	CLSTN1	3.70805	3.99879	1.07841
ENSG00000118855	MFSD1	1.53802	1.6586	1.0784
ENSG00000143570	SLC39A1	14.0906	15.1941	1.07832
ENSG00000127540	UQCR11	20.2204	21.7672	1.07649
ENSG00000131477	RAMP2	5.41924	5.83253	1.07626
ENSG00000166347	CYB5A	3.71571	3.99772	1.0759
ENSG00000140497	SCAMP2	4.62668	4.9773	1.07578
ENSG00000171867	PRNP	19.6239	21.0917	1.07479
ENSG00000184602	SNN	13.3069	14.2983	1.0745
ENSG00000172765	TMCC1	1.99756	2.14626	1.07444
ENSG00000173171	MTX1	1.07421	1.15385	1.07414
ENSG00000198162	MAN1A2	8.05439	8.64669	1.07354
ENSG00000139370	SLC15A4	5.02754	5.39461	1.07301
ENSG00000012174	MBTPS2	3.36569	3.6113	1.07297
ENSG00000111850	SMIM8	0.94569	1.01431	1.07256
ENSG00000168938	PPIC	8.18407	8.77472	1.07217
ENSG00000110651	CD81	7.9517	8.52342	1.0719
ENSG00000114529	C3orf52	7.11607	7.62574	1.07162
ENSG00000168936	TMEM129	2.25934	2.41885	1.0706
ENSG00000040487	PQLC2	1.28448	1.37483	1.07034
ENSG00000185803	SLC52A2	6.02282	6.44249	1.06968
ENSG00000167397	VKORC1	3.15511	3.37454	1.06955
ENSG00000140564	FURIN	8.86309	9.47525	1.06907
ENSG00000141378	PTRH2	3.99192	4.2673	1.06898
ENSG00000106609	TMEM248	16.3351	17.4612	1.06894
ENSG00000158201	ABHD3	3.13228	3.34767	1.06876
ENSG00000137393	RNF144B	2.19845	2.34863	1.06831
ENSG00000146373	RNF217	1.50195	1.60274	1.06711
ENSG00000185475	TMEM179B	6.8864	7.34814	1.06705
ENSG00000111666	CHPT1	2.85818	3.04843	1.06656
ENSG00000166619	BLCAP	3.02958	3.23094	1.06647
ENSG00000156411	C14orf2	12.5527	13.3745	1.06547
ENSG00000198363	ASPH	5.28682	5.63192	1.06528
ENSG00000046653	GPM6B	1.80495	1.92239	1.06507
ENSG00000135392	DNAJC14	1.16982	1.24589	1.06503
ENSG00000164181	ELOVL7	1.5338	1.63344	1.06496
ENSG00000136521	NDUFB5	4.81253	5.12079	1.06405
ENSG00000141385	AFG3L2	9.31744	9.91357	1.06398
ENSG00000124098	FAM210B	12.5533	13.3544	1.06382
ENSG00000147027	TMEM47	7.58982	8.06867	1.06309
ENSG00000090971	NAT14	3.20543	3.40756	1.06306
ENSG00000232388	LINC00493	21.8312	23.2034	1.06286
ENSG00000214063	TSPAN4	1.84765	1.96337	1.06263
ENSG00000129625	REEP5	19.4968	20.7151	1.06249
ENSG00000179431	FJX1	49.3256	52.4044	1.06242
ENSG00000158470	B4GALT5	17.5177	18.6102	1.06236
ENSG00000228594	C1orf233	7.98964	8.47929	1.06129
ENSG00000170340	B3GNT2	10.3418	10.9742	1.06115
ENSG00000090520	DNAJB11	17.2786	18.3116	1.05978
ENSG00000176597	B3GNT5	1.90219	2.01507	1.05934
ENSG00000111321	LTBR	2.39223	2.53334	1.05899
ENSG00000149564	ESAM	9.03072	9.56258	1.05889
ENSG00000145860	RNF145	6.67314	7.06591	1.05886
ENSG00000134243	SORT1	3.1556	3.33972	1.05835
ENSG00000152749	GPR180	3.93504	4.16093	1.0574
ENSG00000196396	PTPN1	7.36708	7.78941	1.05733
ENSG00000215712	TMEM242	6.63267	7.01227	1.05723
ENSG00000057252	SOAT1	6.72922	7.11337	1.05709
ENSG00000125821	DTD1	11.4993	12.1545	1.05698
ENSG00000023041	ZDHHC6	6.36114	6.72142	1.05664
ENSG00000176171	BNIP3	8.23227	8.69259	1.05592
ENSG00000118402	ELOVL4	3.88137	4.09767	1.05573
ENSG00000113811	SELK	31.4406	33.1886	1.0556
ENSG00000130733	YIPF2	1.21434	1.28164	1.05542
ENSG00000143612	C1orf43	17.6424	18.6164	1.05521
ENSG00000204152	TIMM23B	0.960314	1.01294	1.0548
ENSG00000169826	CSGALNACT2	16.4135	17.3014	1.05409
ENSG00000171307	ZDHHC16	2.03744	2.14659	1.05357
ENSG00000069482	GAL	124.761	131.357	1.05287
ENSG00000121073	SLC35B1	4.85002	5.10526	1.05262
ENSG00000151229	SLC2A13	1.05629	1.11124	1.05202
ENSG00000167645	YIF1B	1.88083	1.97793	1.05162
ENSG00000099203	TMED1	1.75682	1.84669	1.05115
ENSG00000100731	PCNX	1.40242	1.47403	1.05106
ENSG00000125991	ERGIC3	6.1208	6.42774	1.05015
ENSG00000113732	ATP6V0E1	60.776	63.814	1.04999
ENSG00000049656	CLPTM1L	4.38318	4.5959	1.04853
ENSG00000112695	COX7A2	42.994	45.0253	1.04725
ENSG00000131871	VIMP	22.7057	23.778	1.04723
ENSG00000143797	MBOAT2	6.36155	6.65985	1.04689
ENSG00000136868	SLC31A1	8.07907	8.45648	1.04672
ENSG00000082996	RNF13	3.18372	3.33243	1.04671
ENSG00000113734	BNIP1	2.20147	2.30114	1.04527
ENSG00000174749	C4orf32	3.629	3.79307	1.04521
ENSG00000142687	KIAA0319L	1.16785	1.22058	1.04515
ENSG00000224531	SMIM13	6.23241	6.51312	1.04504
ENSG00000197563	PIGN	1.26133	1.31746	1.0445
ENSG00000116688	MFN2	7.32543	7.64937	1.04422
ENSG00000106803	SEC61B	143.292	149.492	1.04327
ENSG00000170275	CRTAP	7.30177	7.61729	1.04321
ENSG00000184857	TMEM186	2.83484	2.95252	1.04151
ENSG00000277149	TYW1B	1.43115	1.49011	1.0412
ENSG00000171303	KCNK3	3.50431	3.64547	1.04028
ENSG00000064115	TM7SF3	2.36829	2.46242	1.03975
ENSG00000057704	TMCC3	4.64966	4.83429	1.03971
ENSG00000161091	MFSD12	3.82016	3.97055	1.03937
ENSG00000109929	SC5D	3.81772	3.96606	1.03886
ENSG00000105281	SLC1A5	16.9998	17.6593	1.0388
ENSG00000117525	F3	22.8603	23.7381	1.0384
ENSG00000182544	MFSD5	6.5763	6.82797	1.03827
ENSG00000153786	ZDHHC7	5.26122	5.46211	1.03818
ENSG00000164535	DAGLB	1.48191	1.53793	1.03781
ENSG00000143183	TMCO1	11.5822	12.0129	1.03719
ENSG00000165650	PDZD8	6.75659	7.00757	1.03715
ENSG00000100568	VTI1B	4.68564	4.85883	1.03696
ENSG00000272398	CD24	36.5922	37.9421	1.03689
ENSG00000143153	ATP1B1	20.8781	21.6374	1.03637
ENSG00000166272	WBP1L	4.72693	4.89255	1.03504
ENSG00000118276	B4GALT6	1.15092	1.19122	1.03502
ENSG00000164690	SHH	1.22618	1.26704	1.03333
ENSG00000059769	DNAJC25	4.23812	4.37869	1.03317
ENSG00000152291	TGOLN2	6.17432	6.37873	1.03311
ENSG00000145284	SCD5	2.89754	2.98947	1.03173
ENSG00000078808	SDF4	11.7607	12.1231	1.03082
ENSG00000143771	CNIH4	10.8718	11.2064	1.03078
ENSG00000134825	TMEM258	17.029	17.5476	1.03045
ENSG00000143384	MCL1	45.0622	46.4232	1.0302
ENSG00000142627	EPHA2	21.642	22.2948	1.03016
ENSG00000147123	NDUFB11	42.6315	43.8962	1.02967
ENSG00000120889	TNFRSF10B	8.40623	8.6531	1.02937
ENSG00000166073	GPR176	3.27402	3.36845	1.02884
ENSG00000171365	CLCN5	1.4089	1.44829	1.02795
ENSG00000181885	CLDN7	12.2787	12.6136	1.02727
ENSG00000074410	CA12	1.39193	1.42946	1.02696
ENSG00000065518	NDUFB4	18.4289	18.9248	1.0269
ENSG00000164171	ITGA2	11.585	11.894	1.02667
ENSG00000125995	ROMO1	61.9819	63.5762	1.02572
ENSG00000167601	AXL	31.5403	32.3163	1.0246
ENSG00000186827	TNFRSF4	3.18786	3.26579	1.02445
ENSG00000080822	CLDND1	5.0535	5.17668	1.02438
ENSG00000256235	SMIM3	10.1753	10.4174	1.02379
ENSG00000170412	GPRC5C	3.85379	3.94504	1.02368
ENSG00000115446	UNC50	7.39208	7.56363	1.02321
ENSG00000198171	DDRGK1	14.9777	15.3184	1.02275
ENSG00000226479	TMEM185B	13.9103	14.2227	1.02246
ENSG00000117862	TXNDC12	22.0174	22.5086	1.02231
ENSG00000146072	TNFRSF21	26.0699	26.6469	1.02213
ENSG00000105438	KDELR1	31.9464	32.6401	1.02171
ENSG00000157350	ST3GAL2	2.15198	2.19813	1.02145
ENSG00000006007	GDE1	9.06181	9.25577	1.0214
ENSG00000137819	PAQR5	2.05218	2.09503	1.02088
ENSG00000107020	PLGRKT	14.0379	14.327	1.0206
ENSG00000128602	SMO	2.42623	2.47545	1.02029
ENSG00000176915	ANKLE2	5.69732	5.81153	1.02005
ENSG00000129128	SPCS3	25.0346	25.5321	1.01987
ENSG00000154122	ANKH	1.80896	1.84474	1.01977
ENSG00000135245	HILPDA	3.50455	3.57236	1.01935
ENSG00000130748	TMEM160	63.9247	65.1513	1.01919
ENSG00000166822	TMEM170A	5.93165	6.04513	1.01913
ENSG00000054793	ATP9A	3.12917	3.18894	1.0191
ENSG00000089351	GRAMD1A	1.95895	1.99259	1.01717
ENSG00000123353	ORMDL2	3.34662	3.40146	1.01639
ENSG00000168917	SLC35G2	3.5732	3.62189	1.01363
ENSG00000164465	DCBLD1	1.33754	1.35574	1.01361
ENSG00000170293	CMTM8	6.15604	6.23821	1.01335
ENSG00000158158	CNNM4	1.38296	1.40079	1.01289
ENSG00000124225	PMEPA1	15.2802	15.4722	1.01257
ENSG00000166794	PPIB	44.459	44.9761	1.01163
ENSG00000064545	TMEM161A	1.23867	1.25299	1.01157
ENSG00000185070	FLRT2	1.13705	1.14996	1.01135
ENSG00000164300	SERINC5	2.50281	2.53072	1.01115
ENSG00000115884	SDC1	8.28301	8.37026	1.01053
ENSG00000171004	HS6ST2	3.25682	3.28767	1.00947
ENSG00000106537	TSPAN13	27.9706	28.2244	1.00907
ENSG00000133216	EPHB2	3.48841	3.51967	1.00896
ENSG00000144043	TEX261	5.1111	5.15288	1.00817
ENSG00000143061	IGSF3	1.07994	1.08864	1.00805
ENSG00000166557	TMED3	3.09568	3.11939	1.00766
ENSG00000051523	CYBA	34.3002	34.5489	1.00725
ENSG00000168591	TMUB2	1.18755	1.1958	1.00695
ENSG00000188706	ZDHHC9	7.1721	7.21037	1.00534
ENSG00000115317	HTRA2	1.14328	1.14876	1.0048
ENSG00000136928	GABBR2	2.83761	2.84665	1.00319
ENSG00000159363	ATP13A2	2.42059	2.42666	1.00251
ENSG00000165915	SLC39A13	4.03017	4.03915	1.00223
ENSG00000141934	PPAP2C	2.74265	2.74845	1.00211
ENSG00000132329	RAMP1	3.89186	3.8994	1.00194
ENSG00000134802	SLC43A3	2.18228	2.18648	1.00193
ENSG00000170775	GPR37	2.43001	2.43197	1.00081
ENSG00000118600	TMEM5	3.38496	3.38717	1.00065
